# Supplementary material for: Exploration and comparison of molecular mechanisms across diseases using MINERVA Net
Source: Protein Sci. 2023 Feb 1;32(2):e4565. doi: 10.1002/pro.4565 (PMC9885449; doi:10.1002/pro.4565)
Supplement: Supplementary file 1 — Appendix S1. Supplementary materials [file PRO-32-e4565-s001.xlsx]

## Sheet: Comparison of map elements
Proteins similar across Parkinson's map (PD), Ageing map (Age) and AlzPathway (AD). Columns E anf F mention diagrams where these proteins appear. Column G lists the number of appearances in a particular diagram pair.
UNIPROT	SYMBOL	map_a	map_b	diag_a	diag_b	Freq
P01375	TNF	PD	Age	Inflammation signaling	intercellular communication	23
P01375	TNF	PD	Age	SHH signaling	intercellular communication	23
P01375	TNF	PD	Age	Histamine signaling	intercellular communication	23
P01375	TNF	PD	Age	Core map	Core map	23
P01375	TNF	PD	AD	NR2F1 signaling	Core map	23
P01375	TNF	PD	Age	Nicotine signaling	intercellular communication	23
P01375	TNF	PD	AD	Inflammation signaling	Core map	23
P01375	TNF	PD	Age	Histamine signaling	Core map	23
P01375	TNF	PD	Age	NR2F1 signaling	intercellular communication	23
P01375	TNF	Age	AD	intercellular communication	Core map	23
P01375	TNF	PD	Age	Inflammation signaling	Core map	23
P01375	TNF	PD	Age	Neuroinflammation	Core map	23
P01375	TNF	Age	AD	Core map	Core map	23
P01375	TNF	PD	AD	Core map	Core map	23
P01375	TNF	PD	Age	NR2F1 signaling	Core map	23
P01375	TNF	PD	AD	Histamine signaling	Core map	23
P01375	TNF	PD	AD	Nicotine signaling	Core map	23
P01375	TNF	PD	Age	Core map	intercellular communication	23
P01375	TNF	PD	AD	Neuroinflammation	Core map	23
P01375	TNF	PD	Age	Neuroinflammation	intercellular communication	23
P01375	TNF	PD	Age	SHH signaling	Core map	23
P01375	TNF	PD	AD	SHH signaling	Core map	23
P01375	TNF	PD	Age	Nicotine signaling	Core map	23
P49841	GSK3B	PD	Age	Core map	Core map	23
P49841	GSK3B	PD	AD	PI3K AKT signaling	Core map	23
P49841	GSK3B	PD	AD	MTOR AMPK signaling	Core map	23
P49841	GSK3B	PD	Age	Nicotine signaling	intercellular communication	23
P49841	GSK3B	PD	Age	Cell death	intercellular communication	23
P49841	GSK3B	PD	Age	Core map	intercellular communication	23
P49841	GSK3B	PD	AD	Neuroinflammation	Core map	23
P49841	GSK3B	PD	Age	Wnt signaling	Core map	23
P49841	GSK3B	PD	Age	MTOR AMPK signaling	Core map	23
P49841	GSK3B	PD	Age	MTOR AMPK signaling	intercellular communication	23
P49841	GSK3B	PD	Age	Cell death	Core map	23
P49841	GSK3B	Age	AD	intercellular communication	Core map	23
P49841	GSK3B	PD	Age	PI3K AKT signaling	intercellular communication	23
P49841	GSK3B	PD	AD	Cell death	Core map	23
P49841	GSK3B	PD	Age	PI3K AKT signaling	Core map	23
P49841	GSK3B	PD	Age	Wnt signaling	intercellular communication	23
P49841	GSK3B	PD	AD	Nicotine signaling	Core map	23
P49841	GSK3B	Age	AD	Core map	Core map	23
P49841	GSK3B	PD	AD	Core map	Core map	23
P49841	GSK3B	PD	Age	Nicotine signaling	Core map	23
P49841	GSK3B	PD	Age	Neuroinflammation	Core map	23
P49841	GSK3B	PD	AD	Wnt signaling	Core map	23
P49841	GSK3B	PD	Age	Neuroinflammation	intercellular communication	23
P45983	MAPK8	PD	Age	Cell death	intercellular communication	20
P45983	MAPK8	PD	AD	Cell death	Core map	20
P45983	MAPK8	PD	Age	Neuroinflammation	intercellular communication	20
P45983	MAPK8	PD	AD	FOXO3 activity	Core map	20
P45983	MAPK8	Age	AD	intercellular communication	Core map	20
P45983	MAPK8	PD	Age	Core map	intercellular communication	20
P45983	MAPK8	PD	Age	Cell death	Core map	20
P45983	MAPK8	PD	Age	Inflammation signaling	Core map	20
P45983	MAPK8	PD	AD	Inflammation signaling	Core map	20
P45983	MAPK8	PD	Age	Inflammation signaling	intercellular communication	20
P45983	MAPK8	PD	AD	SRR signaling	Core map	20
P45983	MAPK8	PD	Age	SRR signaling	Core map	20
P45983	MAPK8	PD	Age	Neuroinflammation	Core map	20
P45983	MAPK8	PD	Age	Core map	Core map	20
P45983	MAPK8	PD	Age	FOXO3 activity	Core map	20
P45983	MAPK8	PD	AD	Core map	Core map	20
P45983	MAPK8	PD	AD	Neuroinflammation	Core map	20
P45983	MAPK8	PD	Age	FOXO3 activity	intercellular communication	20
P45983	MAPK8	Age	AD	Core map	Core map	20
P45983	MAPK8	PD	Age	SRR signaling	intercellular communication	20
Q16539	MAPK14	PD	Age	PI3K AKT signaling	Core map	20
Q16539	MAPK14	PD	AD	Neuroinflammation	Core map	20
Q16539	MAPK14	PD	AD	Inflammation signaling	Core map	20
Q16539	MAPK14	PD	AD	Core map	Core map	20
Q16539	MAPK14	PD	Age	Neuroinflammation	Core map	20
Q16539	MAPK14	PD	Age	Core map	intercellular communication	20
Q16539	MAPK14	PD	AD	LRRK2 activity	Core map	20
Q16539	MAPK14	PD	AD	FOXO3 activity	Core map	20
Q16539	MAPK14	PD	Age	Core map	Core map	20
Q16539	MAPK14	PD	Age	PI3K AKT signaling	intercellular communication	20
Q16539	MAPK14	PD	Age	Inflammation signaling	intercellular communication	20
Q16539	MAPK14	PD	AD	PI3K AKT signaling	Core map	20
Q16539	MAPK14	PD	Age	FOXO3 activity	Core map	20
Q16539	MAPK14	PD	Age	LRRK2 activity	Core map	20
Q16539	MAPK14	Age	AD	intercellular communication	Core map	20
Q16539	MAPK14	PD	Age	LRRK2 activity	intercellular communication	20
Q16539	MAPK14	Age	AD	Core map	Core map	20
Q16539	MAPK14	PD	Age	Inflammation signaling	Core map	20
Q16539	MAPK14	PD	Age	Neuroinflammation	intercellular communication	20
Q16539	MAPK14	PD	Age	FOXO3 activity	intercellular communication	20
P28482	MAPK1	PD	AD	NR2F1 signaling	Core map	17
P28482	MAPK1	PD	AD	MTOR AMPK signaling	Core map	17
P28482	MAPK1	PD	Age	NR2F1 signaling	Core map	17
P28482	MAPK1	PD	Age	PI3K AKT signaling	Core map	17
P28482	MAPK1	Age	AD	Core map	Core map	17
P28482	MAPK1	PD	Age	MTOR AMPK signaling	Core map	17
P28482	MAPK1	PD	Age	MTOR AMPK signaling	intercellular communication	17
P28482	MAPK1	PD	Age	Core map	intercellular communication	17
P28482	MAPK1	PD	Age	Core map	Core map	17
P28482	MAPK1	PD	Age	Cell death	intercellular communication	17
P28482	MAPK1	PD	AD	Core map	Core map	17
P28482	MAPK1	PD	AD	PI3K AKT signaling	Core map	17
P28482	MAPK1	Age	AD	intercellular communication	Core map	17
P28482	MAPK1	PD	Age	NR2F1 signaling	intercellular communication	17
P28482	MAPK1	PD	Age	Cell death	Core map	17
P28482	MAPK1	PD	AD	Cell death	Core map	17
P28482	MAPK1	PD	Age	PI3K AKT signaling	intercellular communication	17
P31749	AKT1	PD	Age	FOXO3 activity	intercellular communication	17
P31749	AKT1	PD	Age	Core map	Core map	17
P31749	AKT1	PD	Age	Cell death	Core map	17
P31749	AKT1	PD	Age	PI3K AKT signaling	Core map	17
P31749	AKT1	PD	Age	Core map	intercellular communication	17
P31749	AKT1	PD	Age	MTOR AMPK signaling	Core map	17
P31749	AKT1	PD	AD	MTOR AMPK signaling	Core map	17
P31749	AKT1	PD	Age	PI3K AKT signaling	intercellular communication	17
P31749	AKT1	PD	AD	FOXO3 activity	Core map	17
P31749	AKT1	PD	Age	FOXO3 activity	Core map	17
P31749	AKT1	PD	AD	Core map	Core map	17
P31749	AKT1	Age	AD	intercellular communication	Core map	17
P31749	AKT1	PD	Age	Cell death	intercellular communication	17
P31749	AKT1	PD	Age	MTOR AMPK signaling	intercellular communication	17
P31749	AKT1	PD	AD	PI3K AKT signaling	Core map	17
P31749	AKT1	PD	AD	Cell death	Core map	17
P31749	AKT1	Age	AD	Core map	Core map	17
P01584	IL1B	PD	Age	Inflammation signaling	Core map	15
P01584	IL1B	PD	AD	Inflammation signaling	Core map	15
P01584	IL1B	PD	AD	SHH signaling	Core map	15
P01584	IL1B	PD	AD	Core map	Core map	15
P01584	IL1B	PD	Age	Histamine signaling	Core map	15
P01584	IL1B	PD	Age	Core map	Core map	15
P01584	IL1B	PD	AD	Neuroinflammation	Core map	15
P01584	IL1B	Age	AD	Core map	Core map	15
P01584	IL1B	PD	AD	SRR signaling	Core map	15
P01584	IL1B	PD	Age	SHH signaling	Core map	15
P01584	IL1B	PD	AD	NR2F1 signaling	Core map	15
P01584	IL1B	PD	AD	Histamine signaling	Core map	15
P01584	IL1B	PD	Age	NR2F1 signaling	Core map	15
P01584	IL1B	PD	Age	SRR signaling	Core map	15
P01584	IL1B	PD	Age	Neuroinflammation	Core map	15
P05231	IL6	PD	Age	Neuroinflammation	intercellular communication	14
P05231	IL6	Age	AD	intercellular communication	Core map	14
P05231	IL6	PD	Age	SHH signaling	Core map	14
P05231	IL6	PD	Age	Histamine signaling	intercellular communication	14
P05231	IL6	PD	Age	Neuroinflammation	Core map	14
P05231	IL6	PD	Age	Core map	Core map	14
P05231	IL6	PD	Age	Histamine signaling	Core map	14
P05231	IL6	Age	AD	Core map	Core map	14
P05231	IL6	PD	AD	Histamine signaling	Core map	14
P05231	IL6	PD	AD	Neuroinflammation	Core map	14
P05231	IL6	PD	AD	SHH signaling	Core map	14
P05231	IL6	PD	Age	SHH signaling	intercellular communication	14
P05231	IL6	PD	Age	Core map	intercellular communication	14
P05231	IL6	PD	AD	Core map	Core map	14
P35222	CTNNB1	PD	AD	Core map	Core map	14
P35222	CTNNB1	PD	Age	Core map	intercellular communication	14
P35222	CTNNB1	PD	AD	Cell death	Core map	14
P35222	CTNNB1	Age	AD	intercellular communication	Core map	14
P35222	CTNNB1	PD	Age	Nicotine signaling	intercellular communication	14
P35222	CTNNB1	PD	Age	Cell death	intercellular communication	14
P35222	CTNNB1	PD	AD	Nicotine signaling	Core map	14
P35222	CTNNB1	PD	Age	Cell death	Core map	14
P35222	CTNNB1	PD	Age	Wnt signaling	Core map	14
P35222	CTNNB1	PD	Age	Core map	Core map	14
P35222	CTNNB1	PD	Age	Nicotine signaling	Core map	14
P35222	CTNNB1	Age	AD	Core map	Core map	14
P35222	CTNNB1	PD	Age	Wnt signaling	intercellular communication	14
P35222	CTNNB1	PD	AD	Wnt signaling	Core map	14
P99999	CYCS	Age	AD	Core map	Core map	14
P99999	CYCS	PD	AD	Core map	Core map	14
P99999	CYCS	PD	Age	Cell death	mitochondrial respiration	14
P99999	CYCS	PD	AD	SRR signaling	Core map	14
P99999	CYCS	PD	AD	Cell death	Core map	14
P99999	CYCS	Age	AD	mitochondrial respiration	Core map	14
P99999	CYCS	PD	Age	Core map	Core map	14
P99999	CYCS	PD	Age	Cell death	Core map	14
P99999	CYCS	PD	Age	Mitochondrial and ROS metabolism	mitochondrial respiration	14
P99999	CYCS	PD	Age	Mitochondrial and ROS metabolism	Core map	14
P99999	CYCS	PD	AD	Mitochondrial and ROS metabolism	Core map	14
P99999	CYCS	PD	Age	Core map	mitochondrial respiration	14
P99999	CYCS	PD	Age	SRR signaling	Core map	14
P99999	CYCS	PD	Age	SRR signaling	mitochondrial respiration	14
Q14790	CASP8	PD	Age	Actin filament organization	Core map	13
Q14790	CASP8	PD	Age	Core map	Core map	13
Q14790	CASP8	PD	AD	Axonal remodeling and CDK5 signaling	Core map	13
Q14790	CASP8	PD	Age	Axonal remodeling and CDK5 signaling	Core map	13
Q14790	CASP8	PD	AD	Cell death	Core map	13
Q14790	CASP8	PD	Age	Cell death	Core map	13
Q14790	CASP8	PD	AD	Core map	Core map	13
Q14790	CASP8	PD	Age	Neuroinflammation	Core map	13
Q14790	CASP8	PD	AD	Actin filament organization	Core map	13
Q14790	CASP8	PD	AD	FOXO3 activity	Core map	13
Q14790	CASP8	Age	AD	Core map	Core map	13
Q14790	CASP8	PD	Age	FOXO3 activity	Core map	13
Q14790	CASP8	PD	AD	Neuroinflammation	Core map	13
P19838	NFKB1	PD	AD	Inflammation signaling	Core map	11
P19838	NFKB1	PD	Age	Core map	Core map	11
P19838	NFKB1	PD	Age	Core map	intercellular communication	11
P19838	NFKB1	Age	AD	Core map	Core map	11
P19838	NFKB1	Age	AD	intercellular communication	Core map	11
P19838	NFKB1	PD	AD	Core map	Core map	11
P19838	NFKB1	PD	AD	Neuroinflammation	Core map	11
P19838	NFKB1	PD	Age	Inflammation signaling	intercellular communication	11
P19838	NFKB1	PD	Age	Inflammation signaling	Core map	11
P19838	NFKB1	PD	Age	Neuroinflammation	Core map	11
P19838	NFKB1	PD	Age	Neuroinflammation	intercellular communication	11
P63000	RAC1	PD	Age	Axonal remodeling and CDK5 signaling	intercellular communication	11
P63000	RAC1	Age	AD	intercellular communication	Core map	11
P63000	RAC1	PD	AD	Axonal remodeling and CDK5 signaling	Core map	11
P63000	RAC1	PD	AD	Actin filament organization	Core map	11
P63000	RAC1	PD	Age	LRRK2 activity	intercellular communication	11
P63000	RAC1	PD	AD	Neuroinflammation	Core map	11
P63000	RAC1	PD	AD	Core map	Core map	11
P63000	RAC1	PD	Age	Neuroinflammation	intercellular communication	11
P63000	RAC1	PD	Age	Actin filament organization	intercellular communication	11
P63000	RAC1	PD	Age	Core map	intercellular communication	11
P63000	RAC1	PD	AD	LRRK2 activity	Core map	11
P01137	TGFB1	PD	Age	Neuroinflammation	intercellular communication	10
P01137	TGFB1	PD	Age	SRR signaling	intercellular communication	10
P01137	TGFB1	PD	Age	SHH signaling	intercellular communication	10
P01137	TGFB1	PD	Age	Neuroinflammation	Core map	10
P01137	TGFB1	PD	Age	SRR signaling	Core map	10
P01137	TGFB1	PD	Age	Core map	intercellular communication	10
P01137	TGFB1	PD	Age	Wnt signaling	intercellular communication	10
P01137	TGFB1	PD	Age	SHH signaling	Core map	10
P01137	TGFB1	PD	Age	Wnt signaling	Core map	10
P01137	TGFB1	PD	Age	Core map	Core map	10
P05067	APP	Age	AD	intercellular communication	Core map	9
P05067	APP	PD	Age	Core map	intercellular communication	9
P05067	APP	PD	AD	SRR signaling	Core map	9
P05067	APP	PD	AD	Neuroinflammation	Core map	9
P05067	APP	PD	Age	SRR signaling	intercellular communication	9
P05067	APP	PD	AD	Iron metabolism	Core map	9
P05067	APP	PD	AD	Core map	Core map	9
P05067	APP	PD	Age	Neuroinflammation	intercellular communication	9
P05067	APP	PD	Age	Iron metabolism	intercellular communication	9
P10415	BCL2	PD	Age	SRR signaling	Core map	9
P10415	BCL2	PD	AD	Cell death	Core map	9
P10415	BCL2	PD	Age	Cell death	Core map	9
P10415	BCL2	PD	AD	Nicotine signaling	Core map	9
P10415	BCL2	PD	Age	Core map	Core map	9
P10415	BCL2	PD	AD	Core map	Core map	9
P10415	BCL2	PD	AD	SRR signaling	Core map	9
P10415	BCL2	PD	Age	Nicotine signaling	Core map	9
P10415	BCL2	Age	AD	Core map	Core map	9
Q07812	BAX	PD	AD	Cell death	Core map	9
Q07812	BAX	Age	AD	Core map	Core map	9
Q07812	BAX	PD	Age	SRR signaling	Core map	9
Q07812	BAX	PD	Age	Core map	Core map	9
Q07812	BAX	PD	Age	Nicotine signaling	Core map	9
Q07812	BAX	PD	AD	Nicotine signaling	Core map	9
Q07812	BAX	PD	AD	SRR signaling	Core map	9
Q07812	BAX	PD	AD	Core map	Core map	9
Q07812	BAX	PD	Age	Cell death	Core map	9
P00441	SOD1	PD	Age	Neuroinflammation	Core map	8
P00441	SOD1	PD	Age	Iron metabolism	Core map	8
P00441	SOD1	PD	Age	Core map	Core map	8
P00441	SOD1	PD	Age	Neuroinflammation	mitochondrial respiration	8
P00441	SOD1	PD	Age	Core map	mitochondrial respiration	8
P00441	SOD1	PD	Age	Mitochondrial and ROS metabolism	Core map	8
P00441	SOD1	PD	Age	Mitochondrial and ROS metabolism	mitochondrial respiration	8
P00441	SOD1	PD	Age	Iron metabolism	mitochondrial respiration	8
P05362	ICAM1	PD	AD	Core map	Core map	8
P05362	ICAM1	PD	AD	Neuroinflammation	Core map	8
P05362	ICAM1	PD	Age	Neuroinflammation	Core map	8
P05362	ICAM1	Age	AD	intercellular communication	Core map	8
P05362	ICAM1	PD	Age	Core map	Core map	8
P05362	ICAM1	Age	AD	Core map	Core map	8
P05362	ICAM1	PD	Age	Core map	intercellular communication	8
P05362	ICAM1	PD	Age	Neuroinflammation	intercellular communication	8
P13500	CCL2	PD	Age	Core map	intercellular communication	8
P13500	CCL2	PD	AD	Core map	Core map	8
P13500	CCL2	PD	Age	Neuroinflammation	Core map	8
P13500	CCL2	PD	AD	Neuroinflammation	Core map	8
P13500	CCL2	PD	Age	Core map	Core map	8
P13500	CCL2	Age	AD	Core map	Core map	8
P13500	CCL2	PD	Age	Neuroinflammation	intercellular communication	8
P13500	CCL2	Age	AD	intercellular communication	Core map	8
P19320	VCAM1	PD	Age	Neuroinflammation	Core map	8
P19320	VCAM1	PD	Age	Core map	intercellular communication	8
P19320	VCAM1	PD	Age	Core map	Core map	8
P19320	VCAM1	Age	AD	Core map	Core map	8
P19320	VCAM1	PD	Age	Neuroinflammation	intercellular communication	8
P19320	VCAM1	PD	AD	Core map	Core map	8
P19320	VCAM1	Age	AD	intercellular communication	Core map	8
P19320	VCAM1	PD	AD	Neuroinflammation	Core map	8
Q9NTG7	SIRT3	PD	Age	FOXO3 activity	Core map	8
Q9NTG7	SIRT3	PD	Age	Core map	Core map	8
Q9NTG7	SIRT3	PD	Age	Mitochondrial and ROS metabolism	Core map	8
Q9NTG7	SIRT3	PD	Age	Cell death	Core map	8
Q9NTG7	SIRT3	PD	Age	Mitochondrial and ROS metabolism	mitochondrial respiration	8
Q9NTG7	SIRT3	PD	Age	FOXO3 activity	mitochondrial respiration	8
Q9NTG7	SIRT3	PD	Age	Core map	mitochondrial respiration	8
Q9NTG7	SIRT3	PD	Age	Cell death	mitochondrial respiration	8
O60260	PRKN	PD	Age	MTOR AMPK signaling	Core map	7
O60260	PRKN	PD	Age	PRKN substrates	Core map	7
O60260	PRKN	PD	Age	Wnt signaling	Core map	7
O60260	PRKN	PD	Age	Cell death	Core map	7
O60260	PRKN	PD	Age	Iron metabolism	Core map	7
O60260	PRKN	PD	Age	Core map	Core map	7
O60260	PRKN	PD	Age	Axonal remodeling and CDK5 signaling	Core map	7
O94817	ATG12	Age	AD	Core map	Core map	7
O94817	ATG12	PD	Age	FOXO3 activity	Core map	7
O94817	ATG12	PD	AD	Core map	Core map	7
O94817	ATG12	PD	Age	Core map	Core map	7
O94817	ATG12	PD	Age	Cell death	Core map	7
O94817	ATG12	PD	AD	FOXO3 activity	Core map	7
O94817	ATG12	PD	AD	Cell death	Core map	7
P04040	CAT	PD	AD	Iron metabolism	Core map	7
P04040	CAT	Age	AD	Core map	Core map	7
P04040	CAT	PD	Age	Iron metabolism	Core map	7
P04040	CAT	PD	AD	Mitochondrial and ROS metabolism	Core map	7
P04040	CAT	PD	Age	Mitochondrial and ROS metabolism	Core map	7
P04040	CAT	PD	Age	FOXO3 activity	Core map	7
P04040	CAT	PD	AD	FOXO3 activity	Core map	7
P04406	GAPDH	PD	AD	Core map	Core map	7
P04406	GAPDH	PD	Age	Core map	Core map	7
P04406	GAPDH	PD	AD	SRR signaling	Core map	7
P04406	GAPDH	PD	AD	Glycolysis	Core map	7
P04406	GAPDH	Age	AD	Core map	Core map	7
P04406	GAPDH	PD	Age	SRR signaling	Core map	7
P04406	GAPDH	PD	Age	Glycolysis	Core map	7
P08069	IGF1R	PD	Age	PI3K AKT signaling	Core map	7
P08069	IGF1R	Age	AD	Core map	Core map	7
P08069	IGF1R	PD	AD	PI3K AKT signaling	Core map	7
P08069	IGF1R	PD	Age	Neuroinflammation	Core map	7
P08069	IGF1R	PD	AD	Core map	Core map	7
P08069	IGF1R	PD	AD	Neuroinflammation	Core map	7
P08069	IGF1R	PD	Age	Core map	Core map	7
P10636	MAPT	PD	Age	Core map	intercellular communication	7
P10636	MAPT	PD	AD	Core map	Core map	7
P10636	MAPT	Age	AD	intercellular communication	Core map	7
P10636	MAPT	PD	AD	Iron metabolism	Core map	7
P10636	MAPT	PD	Age	SRR signaling	intercellular communication	7
P10636	MAPT	PD	AD	SRR signaling	Core map	7
P10636	MAPT	PD	Age	Iron metabolism	intercellular communication	7
P10809	HSPD1	PD	AD	Neuroinflammation	Core map	7
P10809	HSPD1	PD	AD	Core map	Core map	7
P10809	HSPD1	PD	AD	FOXO3 activity	Core map	7
P10809	HSPD1	Age	AD	Core map	Core map	7
P10809	HSPD1	PD	Age	FOXO3 activity	Core map	7
P10809	HSPD1	PD	Age	Neuroinflammation	Core map	7
P10809	HSPD1	PD	Age	Core map	Core map	7
P19438	TNFRSF1A	PD	Age	Core map	Core map	7
P19438	TNFRSF1A	PD	Age	Inflammation signaling	Core map	7
P19438	TNFRSF1A	PD	Age	Neuroinflammation	Core map	7
P19438	TNFRSF1A	PD	AD	Core map	Core map	7
P19438	TNFRSF1A	Age	AD	Core map	Core map	7
P19438	TNFRSF1A	PD	AD	Neuroinflammation	Core map	7
P19438	TNFRSF1A	PD	AD	Inflammation signaling	Core map	7
P42574	CASP3	Age	AD	Core map	Core map	7
P42574	CASP3	PD	AD	SRR signaling	Core map	7
P42574	CASP3	PD	Age	SRR signaling	Core map	7
P42574	CASP3	PD	Age	Core map	Core map	7
P42574	CASP3	PD	AD	Cell death	Core map	7
P42574	CASP3	PD	Age	Cell death	Core map	7
P42574	CASP3	PD	AD	Core map	Core map	7
Q00535	CDK5	PD	AD	Core map	Core map	7
Q00535	CDK5	PD	AD	Axonal remodeling and CDK5 signaling	Core map	7
Q00535	CDK5	PD	AD	Glycolysis	Core map	7
Q00535	CDK5	PD	Age	Core map	Core map	7
Q00535	CDK5	PD	Age	Axonal remodeling and CDK5 signaling	Core map	7
Q00535	CDK5	Age	AD	Core map	Core map	7
Q00535	CDK5	PD	Age	Glycolysis	Core map	7
Q04206	RELA	PD	Age	Inflammation signaling	Core map	7
Q04206	RELA	PD	AD	Core map	Core map	7
Q04206	RELA	PD	Age	Neuroinflammation	Core map	7
Q04206	RELA	PD	Age	Core map	Core map	7
Q04206	RELA	PD	AD	Neuroinflammation	Core map	7
Q04206	RELA	Age	AD	Core map	Core map	7
Q04206	RELA	PD	AD	Inflammation signaling	Core map	7
Q12933	TRAF2	Age	AD	Core map	Core map	7
Q12933	TRAF2	PD	Age	Neuroinflammation	Core map	7
Q12933	TRAF2	PD	Age	Inflammation signaling	Core map	7
Q12933	TRAF2	PD	AD	Neuroinflammation	Core map	7
Q12933	TRAF2	PD	AD	Inflammation signaling	Core map	7
Q12933	TRAF2	PD	AD	Core map	Core map	7
Q12933	TRAF2	PD	Age	Core map	Core map	7
Q15109	AGER	PD	AD	Neuroinflammation	Core map	7
Q15109	AGER	Age	AD	intercellular communication	Core map	7
Q15109	AGER	PD	AD	Iron metabolism	Core map	7
Q15109	AGER	PD	Age	Neuroinflammation	intercellular communication	7
Q15109	AGER	PD	Age	Iron metabolism	intercellular communication	7
Q15109	AGER	PD	AD	Core map	Core map	7
Q15109	AGER	PD	Age	Core map	intercellular communication	7
Q15628	TRADD	PD	Age	Core map	Core map	7
Q15628	TRADD	PD	AD	Neuroinflammation	Core map	7
Q15628	TRADD	PD	Age	Neuroinflammation	Core map	7
Q15628	TRADD	PD	Age	Inflammation signaling	Core map	7
Q15628	TRADD	PD	AD	Inflammation signaling	Core map	7
Q15628	TRADD	PD	AD	Core map	Core map	7
Q15628	TRADD	Age	AD	Core map	Core map	7
O00217	NDUFS8	PD	Age	Mitochondrial and ROS metabolism	mitochondrial respiration	6
O00217	NDUFS8	PD	Age	Core map	Core map	6
O00217	NDUFS8	PD	Age	PRKN substrates	Core map	6
O00217	NDUFS8	PD	Age	PRKN substrates	mitochondrial respiration	6
O00217	NDUFS8	PD	Age	Mitochondrial and ROS metabolism	Core map	6
O00217	NDUFS8	PD	Age	Core map	mitochondrial respiration	6
P06576	ATP5F1B	PD	Age	PRKN substrates	Core map	6
P06576	ATP5F1B	PD	Age	PRKN substrates	mitochondrial respiration	6
P06576	ATP5F1B	PD	Age	Core map	Core map	6
P06576	ATP5F1B	PD	Age	Mitochondrial and ROS metabolism	Core map	6
P06576	ATP5F1B	PD	Age	Core map	mitochondrial respiration	6
P06576	ATP5F1B	PD	Age	Mitochondrial and ROS metabolism	mitochondrial respiration	6
P0DP23	CALM1	PD	Age	MTOR AMPK signaling	Core map	6
P0DP23	CALM1	PD	Age	Core map	Core map	6
P0DP23	CALM2	PD	Age	MTOR AMPK signaling	Core map	6
P0DP23	CALM2	PD	Age	Core map	Core map	6
P0DP23	CALM3	PD	Age	MTOR AMPK signaling	Core map	6
P0DP23	CALM3	PD	Age	Core map	Core map	6
P37840	SNCA	PD	AD	FOXO3 activity	Core map	6
P37840	SNCA	PD	AD	Core map	Core map	6
P37840	SNCA	PD	AD	Neuroinflammation	Core map	6
P37840	SNCA	PD	AD	Axonal remodeling and CDK5 signaling	Core map	6
P37840	SNCA	PD	AD	PI3K AKT signaling	Core map	6
P37840	SNCA	PD	AD	Mitochondrial and ROS metabolism	Core map	6
O14920	IKBKB	Age	AD	Core map	Core map	5
O14920	IKBKB	PD	Age	Neuroinflammation	Core map	5
O14920	IKBKB	PD	AD	Inflammation signaling	Core map	5
O14920	IKBKB	PD	AD	Neuroinflammation	Core map	5
O14920	IKBKB	PD	Age	Inflammation signaling	Core map	5
O60674	JAK2	Age	AD	Core map	Core map	5
O60674	JAK2	PD	AD	Neuroinflammation	Core map	5
O60674	JAK2	PD	Age	Neuroinflammation	Core map	5
O60674	JAK2	Age	AD	intercellular communication	Core map	5
O60674	JAK2	PD	Age	Neuroinflammation	intercellular communication	5
O75143	ATG13	Age	AD	Core map	Core map	5
O75143	ATG13	PD	AD	Core map	Core map	5
O75143	ATG13	PD	AD	Autophagy	Core map	5
O75143	ATG13	PD	Age	Autophagy	Core map	5
O75143	ATG13	PD	Age	Core map	Core map	5
O75385	ULK1	Age	AD	Core map	Core map	5
O75385	ULK1	PD	AD	Core map	Core map	5
O75385	ULK1	PD	AD	Autophagy	Core map	5
O75385	ULK1	PD	Age	Autophagy	Core map	5
O75385	ULK1	PD	Age	Core map	Core map	5
P00558	PGK1	PD	AD	Core map	Core map	5
P00558	PGK1	PD	Age	Core map	Core map	5
P00558	PGK1	PD	Age	Glycolysis	Core map	5
P00558	PGK1	PD	AD	Glycolysis	Core map	5
P00558	PGK1	Age	AD	Core map	Core map	5
P04628	WNT1	PD	Age	Wnt signaling	Core map	5
P04628	WNT1	PD	AD	Nicotine signaling	Core map	5
P04628	WNT1	PD	Age	Nicotine signaling	Core map	5
P04628	WNT1	PD	AD	Wnt signaling	Core map	5
P04628	WNT1	Age	AD	Core map	Core map	5
P04637	TP53	PD	AD	LRRK2 activity	Core map	5
P04637	TP53	PD	AD	Core map	Core map	5
P04637	TP53	Age	AD	Core map	Core map	5
P04637	TP53	PD	Age	Core map	Core map	5
P04637	TP53	PD	Age	LRRK2 activity	Core map	5
P05019	IGF1	PD	AD	Neuroinflammation	Core map	5
P05019	IGF1	Age	AD	Core map	Core map	5
P05019	IGF1	PD	Age	PI3K AKT signaling	Core map	5
P05019	IGF1	PD	Age	Neuroinflammation	Core map	5
P05019	IGF1	PD	AD	PI3K AKT signaling	Core map	5
P05412	JUN	PD	Age	FOXO3 activity	intercellular communication	5
P05412	JUN	PD	AD	FOXO3 activity	Core map	5
P05412	JUN	PD	Age	FOXO3 activity	Core map	5
P05412	JUN	Age	AD	intercellular communication	Core map	5
P05412	JUN	Age	AD	Core map	Core map	5
P08254	MMP3	Age	AD	Core map	Core map	5
P08254	MMP3	PD	Age	Core map	Core map	5
P08254	MMP3	PD	AD	Neuroinflammation	Core map	5
P08254	MMP3	PD	AD	Core map	Core map	5
P08254	MMP3	PD	Age	Neuroinflammation	Core map	5
P09429	HMGB1	PD	AD	Core map	Core map	5
P09429	HMGB1	PD	Age	Core map	intercellular communication	5
P09429	HMGB1	PD	Age	Neuroinflammation	intercellular communication	5
P09429	HMGB1	PD	AD	Neuroinflammation	Core map	5
P09429	HMGB1	Age	AD	intercellular communication	Core map	5
P11166	SLC2A1	Age	AD	Core map	Core map	5
P11166	SLC2A1	PD	AD	Glycolysis	Core map	5
P11166	SLC2A1	PD	Age	Glycolysis	Core map	5
P11166	SLC2A1	PD	Age	Core map	Core map	5
P11166	SLC2A1	PD	AD	Core map	Core map	5
P14780	MMP9	PD	AD	Core map	Core map	5
P14780	MMP9	PD	Age	Core map	Core map	5
P14780	MMP9	PD	AD	Neuroinflammation	Core map	5
P14780	MMP9	Age	AD	Core map	Core map	5
P14780	MMP9	PD	Age	Neuroinflammation	Core map	5
P27361	MAPK3	PD	AD	NR2F1 signaling	Core map	5
P27361	MAPK3	PD	Age	Core map	Core map	5
P27361	MAPK3	PD	Age	NR2F1 signaling	Core map	5
P27361	MAPK3	PD	AD	Core map	Core map	5
P27361	MAPK3	Age	AD	Core map	Core map	5
P37231	PPARG	PD	Age	Neuroinflammation	Core map	5
P37231	PPARG	PD	Age	Core map	Core map	5
P37231	PPARG	Age	AD	Core map	Core map	5
P37231	PPARG	PD	AD	Neuroinflammation	Core map	5
P37231	PPARG	PD	AD	Core map	Core map	5
P45985	MAP2K4	PD	Age	Inflammation signaling	Core map	5
P45985	MAP2K4	PD	AD	Cell death	Core map	5
P45985	MAP2K4	PD	Age	Cell death	Core map	5
P45985	MAP2K4	PD	AD	Inflammation signaling	Core map	5
P45985	MAP2K4	Age	AD	Core map	Core map	5
P48729	CSNK1A1	PD	Age	Core map	Core map	5
P48729	CSNK1A1	PD	AD	Core map	Core map	5
P48729	CSNK1A1	Age	AD	Core map	Core map	5
P48729	CSNK1A1	PD	Age	LRRK2 activity	Core map	5
P48729	CSNK1A1	PD	AD	LRRK2 activity	Core map	5
P54646	PRKAA2	PD	AD	MTOR AMPK signaling	Core map	5
P54646	PRKAA2	Age	AD	Core map	Core map	5
P54646	PRKAA2	PD	Age	Core map	Core map	5
P54646	PRKAA2	PD	Age	MTOR AMPK signaling	Core map	5
P54646	PRKAA2	PD	AD	Core map	Core map	5
P55211	CASP9	PD	AD	Nicotine signaling	Core map	5
P55211	CASP9	PD	AD	Cell death	Core map	5
P55211	CASP9	Age	AD	Core map	Core map	5
P55211	CASP9	PD	Age	Nicotine signaling	Core map	5
P55211	CASP9	PD	Age	Cell death	Core map	5
P55212	CASP6	PD	AD	Cell death	Core map	5
P55212	CASP6	PD	AD	Core map	Core map	5
P55212	CASP6	PD	Age	Cell death	Core map	5
P55212	CASP6	Age	AD	Core map	Core map	5
P55212	CASP6	PD	Age	Core map	Core map	5
P55957	BID	Age	AD	Core map	Core map	5
P55957	BID	PD	Age	Cell death	Core map	5
P55957	BID	PD	AD	Core map	Core map	5
P55957	BID	PD	AD	Cell death	Core map	5
P55957	BID	PD	Age	Core map	Core map	5
P60484	PTEN	PD	Age	Core map	Core map	5
P60484	PTEN	PD	AD	PI3K AKT signaling	Core map	5
P60484	PTEN	PD	AD	Core map	Core map	5
P60484	PTEN	Age	AD	Core map	Core map	5
P60484	PTEN	PD	Age	PI3K AKT signaling	Core map	5
P60953	CDC42	Age	AD	intercellular communication	Core map	5
P60953	CDC42	PD	AD	Axonal remodeling and CDK5 signaling	Core map	5
P60953	CDC42	PD	Age	Axonal remodeling and CDK5 signaling	intercellular communication	5
P60953	CDC42	PD	Age	Actin filament organization	intercellular communication	5
P60953	CDC42	PD	AD	Actin filament organization	Core map	5
P67775	PPP2CA	PD	AD	Core map	Core map	5
P67775	PPP2CA	PD	AD	PI3K AKT signaling	Core map	5
P67775	PPP2CA	PD	Age	Core map	Core map	5
P67775	PPP2CA	Age	AD	Core map	Core map	5
P67775	PPP2CA	PD	Age	PI3K AKT signaling	Core map	5
Q07817	BCL2L1	PD	AD	Cell death	Core map	5
Q07817	BCL2L1	PD	Age	Core map	Core map	5
Q07817	BCL2L1	Age	AD	Core map	Core map	5
Q07817	BCL2L1	PD	Age	Cell death	Core map	5
Q07817	BCL2L1	PD	AD	Core map	Core map	5
Q9BXM7	PINK1	PD	Age	Core map	Core map	5
Q9BXM7	PINK1	PD	Age	Inflammation signaling	Core map	5
Q9BXM7	PINK1	PD	Age	Cell death	Core map	5
Q9BXM7	PINK1	PD	Age	FOXO3 activity	Core map	5
Q9BXM7	PINK1	PD	Age	Mitochondrial and ROS metabolism	Core map	5
Q9H1Y0	ATG5	Age	AD	Core map	Core map	5
Q9H1Y0	ATG5	PD	AD	Cell death	Core map	5
Q9H1Y0	ATG5	PD	Age	Core map	Core map	5
Q9H1Y0	ATG5	PD	Age	Cell death	Core map	5
Q9H1Y0	ATG5	PD	AD	Core map	Core map	5
Q9Y297	BTRC	PD	AD	Inflammation signaling	Core map	5
Q9Y297	BTRC	PD	Age	Core map	Core map	5
Q9Y297	BTRC	Age	AD	Core map	Core map	5
Q9Y297	BTRC	PD	AD	Core map	Core map	5
Q9Y297	BTRC	PD	Age	Inflammation signaling	Core map	5
O15111	CHUK	PD	Age	Neuroinflammation	histone modifications	4
O15111	CHUK	PD	Age	Inflammation signaling	histone modifications	4
O15111	CHUK	PD	Age	Inflammation signaling	Core map	4
O15111	CHUK	PD	Age	Neuroinflammation	Core map	4
P00403	COX2	PD	Age	Mitochondrial and ROS metabolism	Core map	4
P00403	COX2	PD	Age	Core map	mitochondrial respiration	4
P00403	COX2	PD	Age	Core map	Core map	4
P00403	COX2	PD	Age	Mitochondrial and ROS metabolism	mitochondrial respiration	4
P01100	FOS	PD	Age	SRR signaling	Core map	4
P01100	FOS	PD	Age	SRR signaling	intercellular communication	4
P01100	FOS	PD	Age	Core map	intercellular communication	4
P01100	FOS	PD	Age	Core map	Core map	4
P05496	ATP5MC1	PD	Age	Mitochondrial and ROS metabolism	Core map	4
P05496	ATP5MC1	PD	Age	Core map	mitochondrial respiration	4
P05496	ATP5MC1	PD	Age	Mitochondrial and ROS metabolism	mitochondrial respiration	4
P05496	ATP5MC1	PD	Age	Core map	Core map	4
P09601	HMOX1	PD	Age	Nicotine signaling	Core map	4
P09601	HMOX1	PD	Age	Neuroinflammation	Core map	4
P09601	HMOX1	PD	Age	Core map	Core map	4
P09601	HMOX1	PD	Age	Iron metabolism	Core map	4
P10176	COX8A	PD	Age	Mitochondrial and ROS metabolism	Core map	4
P10176	COX8A	PD	Age	Mitochondrial and ROS metabolism	mitochondrial respiration	4
P10176	COX8A	PD	Age	Core map	mitochondrial respiration	4
P10176	COX8A	PD	Age	Core map	Core map	4
P10606	COX5B	PD	Age	Mitochondrial and ROS metabolism	mitochondrial respiration	4
P10606	COX5B	PD	Age	Core map	Core map	4
P10606	COX5B	PD	Age	Mitochondrial and ROS metabolism	Core map	4
P10606	COX5B	PD	Age	Core map	mitochondrial respiration	4
P12074	COX6A1	PD	Age	Core map	Core map	4
P12074	COX6A1	PD	Age	Core map	mitochondrial respiration	4
P12074	COX6A1	PD	Age	Mitochondrial and ROS metabolism	mitochondrial respiration	4
P12074	COX6A1	PD	Age	Mitochondrial and ROS metabolism	Core map	4
P13073	COX4I1	PD	Age	Mitochondrial and ROS metabolism	Core map	4
P13073	COX4I1	PD	Age	Core map	Core map	4
P13073	COX4I1	PD	Age	Mitochondrial and ROS metabolism	mitochondrial respiration	4
P13073	COX4I1	PD	Age	Core map	mitochondrial respiration	4
P14406	COX7A2	PD	Age	Core map	mitochondrial respiration	4
P14406	COX7A2	PD	Age	Mitochondrial and ROS metabolism	mitochondrial respiration	4
P14406	COX7A2	PD	Age	Mitochondrial and ROS metabolism	Core map	4
P14406	COX7A2	PD	Age	Core map	Core map	4
P15954	COX7C	PD	Age	Mitochondrial and ROS metabolism	mitochondrial respiration	4
P15954	COX7C	PD	Age	Core map	Core map	4
P15954	COX7C	PD	Age	Mitochondrial and ROS metabolism	Core map	4
P15954	COX7C	PD	Age	Core map	mitochondrial respiration	4
P20674	COX5A	PD	Age	Mitochondrial and ROS metabolism	mitochondrial respiration	4
P20674	COX5A	PD	Age	Mitochondrial and ROS metabolism	Core map	4
P20674	COX5A	PD	Age	Core map	Core map	4
P20674	COX5A	PD	Age	Core map	mitochondrial respiration	4
P23560	BDNF	PD	AD	SHH signaling	Core map	4
P23560	BDNF	PD	AD	Core map	Core map	4
P23560	BDNF	PD	AD	NR2F1 signaling	Core map	4
P23560	BDNF	PD	AD	Neuroinflammation	Core map	4
P24311	COX7B	PD	Age	Mitochondrial and ROS metabolism	mitochondrial respiration	4
P24311	COX7B	PD	Age	Core map	Core map	4
P24311	COX7B	PD	Age	Core map	mitochondrial respiration	4
P24311	COX7B	PD	Age	Mitochondrial and ROS metabolism	Core map	4
P35354	PTGS2	PD	AD	Core map	Core map	4
P35354	PTGS2	PD	AD	Inflammation signaling	Core map	4
P35354	PTGS2	PD	AD	Mitochondrial and ROS metabolism	Core map	4
P35354	PTGS2	PD	AD	Neuroinflammation	Core map	4
P46527	CDKN1B	PD	Age	Glycolysis	Core map	4
P46527	CDKN1B	PD	Age	Glycolysis	intercellular communication	4
P46527	CDKN1B	PD	Age	Core map	Core map	4
P46527	CDKN1B	PD	Age	Core map	intercellular communication	4
Q13526	PIN1	PD	Age	Wnt signaling	Core map	4
Q13526	PIN1	PD	Age	Cell death	Core map	4
Q13526	PIN1	PD	Age	Axonal remodeling and CDK5 signaling	Core map	4
Q13526	PIN1	PD	Age	Core map	Core map	4
O00483	NDUFA4	PD	Age	Core map	mitochondrial respiration	3
O00483	NDUFA4	PD	Age	Mitochondrial and ROS metabolism	mitochondrial respiration	3
O00483	NDUFA4	PD	Age	PRKN substrates	mitochondrial respiration	3
O14727	APAF1	Age	AD	Core map	Core map	3
O14727	APAF1	PD	Age	Cell death	Core map	3
O14727	APAF1	PD	AD	Cell death	Core map	3
O43318	MAP3K7	PD	Age	Core map	Core map	3
O43318	MAP3K7	PD	Age	Neuroinflammation	Core map	3
O43318	MAP3K7	PD	Age	Inflammation signaling	Core map	3
O43464	HTRA2	PD	Age	Core map	Core map	3
O43464	HTRA2	PD	Age	FOXO3 activity	Core map	3
O43464	HTRA2	PD	Age	Cell death	Core map	3
O43521	BCL2L11	PD	Age	Core map	Core map	3
O43521	BCL2L11	PD	Age	Cell death	Core map	3
O43521	BCL2L11	PD	Age	FOXO3 activity	Core map	3
O95352	ATG7	Age	AD	Core map	Core map	3
O95352	ATG7	PD	AD	Core map	Core map	3
O95352	ATG7	PD	Age	Core map	Core map	3
O95388	CCN4	Age	AD	Core map	Core map	3
O95388	CCN4	PD	AD	PI3K AKT signaling	Core map	3
O95388	CCN4	PD	Age	PI3K AKT signaling	Core map	3
O95563	MPC2	PD	Age	Core map	Core map	3
O95563	MPC2	PD	Age	Glycolysis	Core map	3
O95563	MPC2	PD	Age	Mitochondrial and ROS metabolism	Core map	3
P01138	NGF	PD	AD	Core map	Core map	3
P01138	NGF	PD	AD	PI3K AKT signaling	Core map	3
P01138	NGF	PD	AD	Neuroinflammation	Core map	3
P01308	INS	PD	Age	NR2F1 signaling	Core map	3
P01308	INS	PD	Age	Core map	Core map	3
P01308	INS	PD	Age	PI3K AKT signaling	Core map	3
P02649	APOE	PD	AD	Neuroinflammation	Core map	3
P02649	APOE	PD	AD	SRR signaling	Core map	3
P02649	APOE	PD	AD	Core map	Core map	3
P04179	SOD2	PD	Age	Mitochondrial and ROS metabolism	Core map	3
P04179	SOD2	PD	Age	Iron metabolism	Core map	3
P04179	SOD2	PD	Age	FOXO3 activity	Core map	3
P04271	S100B	PD	AD	SHH signaling	Core map	3
P04271	S100B	PD	AD	Core map	Core map	3
P04271	S100B	PD	AD	Neuroinflammation	Core map	3
P05112	IL4	PD	AD	Neuroinflammation	Core map	3
P05112	IL4	PD	AD	Core map	Core map	3
P05112	IL4	PD	AD	SRR signaling	Core map	3
P06213	INSR	PD	Age	PI3K AKT signaling	Core map	3
P06213	INSR	PD	AD	PI3K AKT signaling	Core map	3
P06213	INSR	Age	AD	Core map	Core map	3
P07101	TH	PD	AD	SHH signaling	Core map	3
P07101	TH	PD	AD	Core map	Core map	3
P07101	TH	PD	AD	Nicotine signaling	Core map	3
P07384	CAPN1	PD	Age	Core map	Core map	3
P07384	CAPN1	PD	Age	Axonal remodeling and CDK5 signaling	Core map	3
P07384	CAPN1	PD	Age	Cell death	Core map	3
P10599	TXN	PD	AD	Inflammation signaling	Core map	3
P10599	TXN	PD	AD	Core map	Core map	3
P10599	TXN	PD	AD	Mitochondrial and ROS metabolism	Core map	3
P12931	SRC	Age	AD	intercellular communication	Core map	3
P12931	SRC	PD	AD	Neuroinflammation	Core map	3
P12931	SRC	PD	Age	Neuroinflammation	intercellular communication	3
P14778	IL1R1	PD	Age	Neuroinflammation	Core map	3
P14778	IL1R1	PD	Age	Core map	Core map	3
P14778	IL1R1	PD	Age	Inflammation signaling	Core map	3
P19367	HK1	PD	Age	PRKN substrates	Core map	3
P19367	HK1	PD	Age	Core map	Core map	3
P19367	HK1	PD	Age	Glycolysis	Core map	3
P22695	UQCRC2	PD	Age	Mitochondrial and ROS metabolism	mitochondrial respiration	3
P22695	UQCRC2	PD	Age	Core map	mitochondrial respiration	3
P22695	UQCRC2	PD	Age	PRKN substrates	mitochondrial respiration	3
P23528	CFL1	PD	Age	Axonal remodeling and CDK5 signaling	intercellular communication	3
P23528	CFL1	PD	Age	Core map	intercellular communication	3
P23528	CFL1	PD	Age	Actin filament organization	intercellular communication	3
P24539	ATP5PB	PD	Age	Core map	mitochondrial respiration	3
P24539	ATP5PB	PD	Age	Mitochondrial and ROS metabolism	mitochondrial respiration	3
P24539	ATP5PB	PD	Age	PRKN substrates	mitochondrial respiration	3
P25054	APC	PD	Age	Wnt signaling	Core map	3
P25054	APC	PD	AD	Wnt signaling	Core map	3
P25054	APC	Age	AD	Core map	Core map	3
P25445	FAS	PD	AD	Neuroinflammation	Core map	3
P25445	FAS	Age	AD	Core map	Core map	3
P25445	FAS	PD	Age	Neuroinflammation	Core map	3
P25705	ATP5F1A	PD	Age	Core map	mitochondrial respiration	3
P25705	ATP5F1A	PD	Age	Mitochondrial and ROS metabolism	mitochondrial respiration	3
P25705	ATP5F1A	PD	Age	PRKN substrates	mitochondrial respiration	3
P25963	NFKBIA	Age	AD	Core map	Core map	3
P25963	NFKBIA	PD	AD	Inflammation signaling	Core map	3
P25963	NFKBIA	PD	Age	Inflammation signaling	Core map	3
P35568	IRS1	PD	AD	PI3K AKT signaling	Core map	3
P35568	IRS1	PD	Age	PI3K AKT signaling	Core map	3
P35568	IRS1	Age	AD	Core map	Core map	3
P35638	DDIT3	PD	Age	Core map	Core map	3
P35638	DDIT3	PD	Age	FOXO3 activity	Core map	3
P35638	DDIT3	PD	Age	PI3K AKT signaling	Core map	3
P38936	CDKN1A	Age	AD	Core map	Core map	3
P38936	CDKN1A	PD	AD	Core map	Core map	3
P38936	CDKN1A	PD	Age	Core map	Core map	3
P42345	MTOR	PD	AD	MTOR AMPK signaling	Core map	3
P42345	MTOR	Age	AD	Core map	Core map	3
P42345	MTOR	PD	Age	MTOR AMPK signaling	Core map	3
P46531	NOTCH1	Age	AD	Core map	Core map	3
P46531	NOTCH1	PD	AD	Core map	Core map	3
P46531	NOTCH1	PD	Age	Core map	Core map	3
P48023	FASLG	PD	Age	Core map	Core map	3
P48023	FASLG	PD	Age	FOXO3 activity	Core map	3
P48023	FASLG	PD	Age	Neuroinflammation	Core map	3
P55210	CASP7	PD	AD	Cell death	Core map	3
P55210	CASP7	PD	Age	Cell death	Core map	3
P55210	CASP7	Age	AD	Core map	Core map	3
P61586	RHOA	PD	AD	Core map	Core map	3
P61586	RHOA	PD	AD	Neuroinflammation	Core map	3
P61586	RHOA	PD	AD	Axonal remodeling and CDK5 signaling	Core map	3
P78509	RELN	PD	AD	NR2F1 signaling	Core map	3
P78509	RELN	Age	AD	intercellular communication	Core map	3
P78509	RELN	PD	Age	NR2F1 signaling	intercellular communication	3
Q07869	PPARA	PD	Age	Core map	Core map	3
Q07869	PPARA	Age	AD	Core map	Core map	3
Q07869	PPARA	PD	AD	Core map	Core map	3
Q13131	PRKAA1	PD	Age	Core map	Core map	3
Q13131	PRKAA1	PD	Age	MTOR AMPK signaling	Core map	3
Q13131	PRKAA1	PD	Age	SHH signaling	Core map	3
Q13158	FADD	PD	Age	Neuroinflammation	Core map	3
Q13158	FADD	Age	AD	Core map	Core map	3
Q13158	FADD	PD	AD	Neuroinflammation	Core map	3
Q14457	BECN1	PD	Age	Core map	Core map	3
Q14457	BECN1	PD	Age	FOXO3 activity	Core map	3
Q14457	BECN1	PD	Age	Autophagy	Core map	3
Q15078	CDK5R1	PD	Age	Core map	Core map	3
Q15078	CDK5R1	PD	Age	Axonal remodeling and CDK5 signaling	Core map	3
Q15078	CDK5R1	PD	Age	Glycolysis	Core map	3
Q15118	PDK1	Age	AD	Core map	Core map	3
Q15118	PDK1	PD	AD	Mitochondrial and ROS metabolism	Core map	3
Q15118	PDK1	PD	Age	Mitochondrial and ROS metabolism	Core map	3
Q15382	RHEB	PD	AD	MTOR AMPK signaling	Core map	3
Q15382	RHEB	PD	Age	MTOR AMPK signaling	Core map	3
Q15382	RHEB	Age	AD	Core map	Core map	3
Q15418	RPS6KA1	PD	AD	Core map	Core map	3
Q15418	RPS6KA1	PD	Age	Core map	Core map	3
Q15418	RPS6KA1	Age	AD	Core map	Core map	3
Q15831	STK11	PD	Age	MTOR AMPK signaling	Core map	3
Q15831	STK11	PD	AD	MTOR AMPK signaling	Core map	3
Q15831	STK11	Age	AD	Core map	Core map	3
Q16236	NFE2L2	PD	Age	Nicotine signaling	Core map	3
Q16236	NFE2L2	PD	Age	Core map	Core map	3
Q16236	NFE2L2	PD	Age	Neuroinflammation	Core map	3
Q676U5	ATG16L1	Age	AD	Core map	Core map	3
Q676U5	ATG16L1	PD	Age	Core map	Core map	3
Q676U5	ATG16L1	PD	AD	Core map	Core map	3
Q96B36	AKT1S1	PD	Age	MTOR AMPK signaling	Core map	3
Q96B36	AKT1S1	PD	AD	MTOR AMPK signaling	Core map	3
Q96B36	AKT1S1	Age	AD	Core map	Core map	3
Q96EB6	SIRT1	PD	Age	Core map	Core map	3
Q96EB6	SIRT1	PD	Age	FOXO3 activity	Core map	3
Q96EB6	SIRT1	PD	Age	MTOR AMPK signaling	Core map	3
Q99836	MYD88	PD	Age	Inflammation signaling	Core map	3
Q99836	MYD88	PD	Age	Neuroinflammation	Core map	3
Q99836	MYD88	PD	Age	Core map	Core map	3
Q9H0Y0	ATG10	PD	AD	Core map	Core map	3
Q9H0Y0	ATG10	PD	Age	Core map	Core map	3
Q9H0Y0	ATG10	Age	AD	Core map	Core map	3
Q9NT62	ATG3	Age	AD	Core map	Core map	3
Q9NT62	ATG3	PD	Age	Core map	Core map	3
Q9NT62	ATG3	PD	AD	Core map	Core map	3
Q9Y4K3	TRAF6	PD	Age	Core map	Core map	3
Q9Y4K3	TRAF6	PD	Age	Neuroinflammation	Core map	3
Q9Y4K3	TRAF6	PD	Age	Inflammation signaling	Core map	3
Q9Y5U8	MPC1	PD	Age	Mitochondrial and ROS metabolism	Core map	3
Q9Y5U8	MPC1	PD	Age	Core map	Core map	3
Q9Y5U8	MPC1	PD	Age	Glycolysis	Core map	3
O00206	TLR4	PD	AD	Neuroinflammation	Core map	2
O00206	TLR4	PD	AD	Core map	Core map	2
O14521	SDHD	PD	Age	Mitochondrial and ROS metabolism	Core map	2
O14521	SDHD	PD	Age	Core map	Core map	2
O14548	COX7A2L	PD	Age	Core map	mitochondrial respiration	2
O14548	COX7A2L	PD	Age	Mitochondrial and ROS metabolism	mitochondrial respiration	2
O14561	NDUFAB1	PD	Age	Core map	mitochondrial respiration	2
O14561	NDUFAB1	PD	Age	Mitochondrial and ROS metabolism	mitochondrial respiration	2
O14733	MAP2K7	PD	AD	Inflammation signaling	Core map	2
O14733	MAP2K7	PD	AD	Cell death	Core map	2
O14949	UQCRQ	PD	Age	Mitochondrial and ROS metabolism	mitochondrial respiration	2
O14949	UQCRQ	PD	Age	Core map	mitochondrial respiration	2
O14957	UQCR11	PD	Age	Core map	mitochondrial respiration	2
O14957	UQCR11	PD	Age	Mitochondrial and ROS metabolism	mitochondrial respiration	2
O15239	NDUFA1	PD	Age	Core map	mitochondrial respiration	2
O15239	NDUFA1	PD	Age	Mitochondrial and ROS metabolism	mitochondrial respiration	2
O15455	TLR3	PD	AD	Neuroinflammation	Core map	2
O15455	TLR3	PD	AD	Core map	Core map	2
O15530	PDPK1	PD	Age	PI3K AKT signaling	Core map	2
O15530	PDPK1	PD	Age	Core map	Core map	2
O43181	NDUFS4	PD	Age	Core map	mitochondrial respiration	2
O43181	NDUFS4	PD	Age	Mitochondrial and ROS metabolism	mitochondrial respiration	2
O43524	FOXO3	PD	Age	FOXO3 activity	Core map	2
O43524	FOXO3	PD	Age	Core map	Core map	2
O43674	NDUFB5	PD	Age	Core map	mitochondrial respiration	2
O43674	NDUFB5	PD	Age	Mitochondrial and ROS metabolism	mitochondrial respiration	2
O43676	NDUFB3	PD	Age	Core map	mitochondrial respiration	2
O43676	NDUFB3	PD	Age	Mitochondrial and ROS metabolism	mitochondrial respiration	2
O43677	NDUFC1	PD	Age	Mitochondrial and ROS metabolism	mitochondrial respiration	2
O43677	NDUFC1	PD	Age	Core map	mitochondrial respiration	2
O43678	NDUFA2	PD	Age	Core map	mitochondrial respiration	2
O43678	NDUFA2	PD	Age	Mitochondrial and ROS metabolism	mitochondrial respiration	2
O43920	NDUFS5	PD	Age	Core map	mitochondrial respiration	2
O43920	NDUFS5	PD	Age	Mitochondrial and ROS metabolism	mitochondrial respiration	2
O60238	BNIP3L	PD	Age	FOXO3 activity	Core map	2
O60238	BNIP3L	PD	Age	Core map	Core map	2
O60346	PHLPP1	PD	Age	PI3K AKT signaling	Core map	2
O60346	PHLPP1	PD	Age	MTOR AMPK signaling	Core map	2
O60603	TLR2	PD	AD	Core map	Core map	2
O60603	TLR2	PD	AD	Neuroinflammation	Core map	2
O75251	NDUFS7	PD	Age	Mitochondrial and ROS metabolism	mitochondrial respiration	2
O75251	NDUFS7	PD	Age	Core map	mitochondrial respiration	2
O75306	NDUFS2	PD	Age	Core map	mitochondrial respiration	2
O75306	NDUFS2	PD	Age	Mitochondrial and ROS metabolism	mitochondrial respiration	2
O75380	NDUFS6	PD	Age	Core map	mitochondrial respiration	2
O75380	NDUFS6	PD	Age	Mitochondrial and ROS metabolism	mitochondrial respiration	2
O75438	NDUFB1	PD	Age	Mitochondrial and ROS metabolism	mitochondrial respiration	2
O75438	NDUFB1	PD	Age	Core map	mitochondrial respiration	2
O75489	NDUFS3	PD	Age	Mitochondrial and ROS metabolism	mitochondrial respiration	2
O75489	NDUFS3	PD	Age	Core map	mitochondrial respiration	2
O75947	ATP5PD	PD	Age	Mitochondrial and ROS metabolism	mitochondrial respiration	2
O75947	ATP5PD	PD	Age	Core map	mitochondrial respiration	2
O75964	ATP5MG	PD	Age	Core map	mitochondrial respiration	2
O75964	ATP5MG	PD	Age	Mitochondrial and ROS metabolism	mitochondrial respiration	2
O95139	NDUFB6	PD	Age	Mitochondrial and ROS metabolism	mitochondrial respiration	2
O95139	NDUFB6	PD	Age	Core map	mitochondrial respiration	2
O95167	NDUFA3	PD	Age	Core map	mitochondrial respiration	2
O95167	NDUFA3	PD	Age	Mitochondrial and ROS metabolism	mitochondrial respiration	2
O95168	NDUFB4	PD	Age	Core map	mitochondrial respiration	2
O95168	NDUFB4	PD	Age	Mitochondrial and ROS metabolism	mitochondrial respiration	2
O95169	NDUFB8	PD	Age	Core map	mitochondrial respiration	2
O95169	NDUFB8	PD	Age	Mitochondrial and ROS metabolism	mitochondrial respiration	2
O95178	NDUFB2	PD	Age	Core map	mitochondrial respiration	2
O95178	NDUFB2	PD	Age	Mitochondrial and ROS metabolism	mitochondrial respiration	2
O95182	NDUFA7	PD	Age	Core map	mitochondrial respiration	2
O95182	NDUFA7	PD	Age	Mitochondrial and ROS metabolism	mitochondrial respiration	2
O95298	NDUFC2	PD	Age	Mitochondrial and ROS metabolism	mitochondrial respiration	2
O95298	NDUFC2	PD	Age	Core map	mitochondrial respiration	2
O95299	NDUFA10	PD	Age	Core map	mitochondrial respiration	2
O95299	NDUFA10	PD	Age	Mitochondrial and ROS metabolism	mitochondrial respiration	2
O95336	PGLS	PD	Age	Glycolysis	Core map	2
O95336	PGLS	PD	Age	Core map	Core map	2
O95816	BAG2	PD	Age	Core map	Core map	2
O95816	BAG2	PD	Age	Core map	histone modifications	2
O96000	NDUFB10	PD	Age	Mitochondrial and ROS metabolism	mitochondrial respiration	2
O96000	NDUFB10	PD	Age	Core map	mitochondrial respiration	2
P00156	CYTB	PD	Age	Mitochondrial and ROS metabolism	mitochondrial respiration	2
P00156	CYTB	PD	Age	Core map	mitochondrial respiration	2
P00338	LDHA	PD	Age	Glycolysis	Core map	2
P00338	LDHA	PD	Age	Core map	Core map	2
P00390	GSR	PD	AD	Core map	Core map	2
P00390	GSR	PD	AD	Mitochondrial and ROS metabolism	Core map	2
P00395	COX1	PD	Age	Mitochondrial and ROS metabolism	mitochondrial respiration	2
P00395	COX1	PD	Age	Core map	mitochondrial respiration	2
P00414	COX3	PD	Age	Mitochondrial and ROS metabolism	mitochondrial respiration	2
P00414	COX3	PD	Age	Core map	mitochondrial respiration	2
P00846	ATP6	PD	Age	Core map	mitochondrial respiration	2
P00846	ATP6	PD	Age	Mitochondrial and ROS metabolism	mitochondrial respiration	2
P01024	C3	PD	AD	Core map	Core map	2
P01024	C3	PD	AD	Neuroinflammation	Core map	2
P01579	IFNG	PD	AD	Neuroinflammation	Core map	2
P01579	IFNG	PD	AD	Core map	Core map	2
P02545	LMNA	PD	Age	SRR signaling	Core map	2
P02545	LMNA	PD	Age	Core map	Core map	2
P03886	ND1	PD	Age	Mitochondrial and ROS metabolism	mitochondrial respiration	2
P03886	ND1	PD	Age	Core map	mitochondrial respiration	2
P03891	ND2	PD	Age	Mitochondrial and ROS metabolism	mitochondrial respiration	2
P03891	ND2	PD	Age	Core map	mitochondrial respiration	2
P03897	ND3	PD	Age	Core map	mitochondrial respiration	2
P03897	ND3	PD	Age	Mitochondrial and ROS metabolism	mitochondrial respiration	2
P03901	ND4L	PD	Age	Core map	mitochondrial respiration	2
P03901	ND4L	PD	Age	Mitochondrial and ROS metabolism	mitochondrial respiration	2
P03905	ND4	PD	Age	Mitochondrial and ROS metabolism	mitochondrial respiration	2
P03905	ND4	PD	Age	Core map	mitochondrial respiration	2
P03915	ND5	PD	Age	Mitochondrial and ROS metabolism	mitochondrial respiration	2
P03915	ND5	PD	Age	Core map	mitochondrial respiration	2
P03923	ND6	PD	Age	Core map	mitochondrial respiration	2
P03923	ND6	PD	Age	Mitochondrial and ROS metabolism	mitochondrial respiration	2
P03928	ATP8	PD	Age	Mitochondrial and ROS metabolism	mitochondrial respiration	2
P03928	ATP8	PD	Age	Core map	mitochondrial respiration	2
P04075	ALDOA	PD	Age	Core map	Core map	2
P04075	ALDOA	PD	Age	Glycolysis	Core map	2
P06241	FYN	PD	AD	Neuroinflammation	Core map	2
P06241	FYN	PD	AD	Core map	Core map	2
P06493	CDK1	PD	Age	Glycolysis	Core map	2
P06493	CDK1	PD	Age	Core map	Core map	2
P06733	ENO1	PD	Age	Core map	Core map	2
P06733	ENO1	PD	Age	Glycolysis	Core map	2
P06744	GPI	PD	Age	Core map	Core map	2
P06744	GPI	PD	Age	Glycolysis	Core map	2
P07195	LDHB	PD	Age	Glycolysis	Core map	2
P07195	LDHB	PD	Age	Core map	Core map	2
P07919	UQCRH	PD	Age	Mitochondrial and ROS metabolism	mitochondrial respiration	2
P07919	UQCRH	PD	Age	Core map	mitochondrial respiration	2
P08237	PFKM	PD	Age	Glycolysis	Core map	2
P08237	PFKM	PD	Age	Core map	Core map	2
P08571	CD14	PD	AD	Core map	Core map	2
P08571	CD14	PD	AD	Neuroinflammation	Core map	2
P09341	CXCL1	PD	AD	Neuroinflammation	Core map	2
P09341	CXCL1	PD	AD	Core map	Core map	2
P09467	FBP1	PD	Age	Glycolysis	Core map	2
P09467	FBP1	PD	Age	Core map	Core map	2
P09874	PARP1	PD	Age	Core map	Core map	2
P09874	PARP1	PD	Age	MTOR AMPK signaling	Core map	2
P0C7P4	NA	PD	Age	Core map	mitochondrial respiration	2
P0C7P4	NA	PD	Age	Mitochondrial and ROS metabolism	mitochondrial respiration	2
P11413	G6PD	PD	Age	Core map	Core map	2
P11413	G6PD	PD	Age	Glycolysis	Core map	2
P12235	SLC25A4	PD	Age	Mitochondrial and ROS metabolism	Core map	2
P12235	SLC25A4	PD	Age	Cell death	Core map	2
P12830	CDH1	PD	Age	Glycolysis	Core map	2
P12830	CDH1	PD	Age	Core map	Core map	2
P13236	CCL4	PD	Age	Neuroinflammation	Core map	2
P13236	CCL4L1	PD	Age	Neuroinflammation	Core map	2
P14635	CCNB1	PD	Age	Glycolysis	Core map	2
P14635	CCNB1	PD	Age	Core map	Core map	2
P14927	UQCRB	PD	Age	Mitochondrial and ROS metabolism	mitochondrial respiration	2
P14927	UQCRB	PD	Age	Core map	mitochondrial respiration	2
P16671	CD36	PD	AD	Neuroinflammation	Core map	2
P16671	CD36	PD	AD	Core map	Core map	2
P17568	NDUFB7	PD	Age	Mitochondrial and ROS metabolism	mitochondrial respiration	2
P17568	NDUFB7	PD	Age	Core map	mitochondrial respiration	2
P18859	ATP5PF	PD	Age	Core map	mitochondrial respiration	2
P18859	ATP5PF	PD	Age	Mitochondrial and ROS metabolism	mitochondrial respiration	2
P19404	NDUFV2	PD	Age	Core map	mitochondrial respiration	2
P19404	NDUFV2	PD	Age	Mitochondrial and ROS metabolism	mitochondrial respiration	2
P20783	NTF3	PD	AD	Core map	Core map	2
P20783	NTF3	PD	AD	Neuroinflammation	Core map	2
P21796	VDAC1	PD	Age	Core map	Core map	2
P21796	VDAC1	PD	Age	Cell death	Core map	2
P21912	SDHB	PD	Age	Mitochondrial and ROS metabolism	Core map	2
P21912	SDHB	PD	Age	Core map	Core map	2
P23443	RPS6KB1	PD	Age	MTOR AMPK signaling	Core map	2
P23443	RPS6KB1	PD	Age	PI3K AKT signaling	Core map	2
P24310	COX7A1	PD	Age	Mitochondrial and ROS metabolism	mitochondrial respiration	2
P24310	COX7A1	PD	Age	Core map	mitochondrial respiration	2
P24385	CCND1	Age	AD	Core map	Core map	2
P24385	CCND1	Age	AD	intercellular communication	Core map	2
P24941	CDK2	PD	Age	Core map	Core map	2
P24941	CDK2	PD	Age	Glycolysis	Core map	2
P28066	PSMA5	PD	Age	Ubiquitin-proteasome system	Core map	2
P28066	PSMA5	PD	Age	Core map	Core map	2
P28331	NDUFS1	PD	Age	Core map	mitochondrial respiration	2
P28331	NDUFS1	PD	Age	Mitochondrial and ROS metabolism	mitochondrial respiration	2
P29466	CASP1	PD	AD	Neuroinflammation	Core map	2
P29466	CASP1	PD	AD	Core map	Core map	2
P30049	ATP5F1D	PD	Age	Mitochondrial and ROS metabolism	mitochondrial respiration	2
P30049	ATP5F1D	PD	Age	Core map	mitochondrial respiration	2
P30613	PKLR	PD	Age	Core map	Core map	2
P30613	PKLR	PD	Age	Glycolysis	Core map	2
P31930	UQCRC1	PD	Age	Mitochondrial and ROS metabolism	mitochondrial respiration	2
P31930	UQCRC1	PD	Age	Core map	mitochondrial respiration	2
P34932	HSPA4	PD	Age	Ubiquitin-proteasome system	Core map	2
P34932	HSPA4	PD	Age	Core map	Core map	2
P36542	ATP5F1C	PD	Age	Mitochondrial and ROS metabolism	mitochondrial respiration	2
P36542	ATP5F1C	PD	Age	Core map	mitochondrial respiration	2
P36776	LONP1	PD	Age	Core map	Core map	2
P36776	LONP1	PD	Age	FOXO3 activity	Core map	2
P40763	STAT3	PD	Age	Neuroinflammation	Core map	2
P40763	STAT3	PD	Age	Neuroinflammation	intercellular communication	2
P47985	UQCRFS1	PD	Age	Core map	mitochondrial respiration	2
P47985	UQCRFS1	PD	Age	Mitochondrial and ROS metabolism	mitochondrial respiration	2
P48047	ATP5PO	PD	Age	Core map	mitochondrial respiration	2
P48047	ATP5PO	PD	Age	Mitochondrial and ROS metabolism	mitochondrial respiration	2
P48201	ATP5MC3	PD	Age	Core map	mitochondrial respiration	2
P48201	ATP5MC3	PD	Age	Mitochondrial and ROS metabolism	mitochondrial respiration	2
P49821	NDUFV1	PD	Age	Core map	mitochondrial respiration	2
P49821	NDUFV1	PD	Age	Mitochondrial and ROS metabolism	mitochondrial respiration	2
P50213	IDH3A	PD	Age	Core map	Core map	2
P50213	IDH3A	PD	Age	Mitochondrial and ROS metabolism	Core map	2
P50502	ST13	PD	Age	Ubiquitin-proteasome system	Core map	2
P50502	ST13	PD	Age	Core map	Core map	2
P51970	NDUFA8	PD	Age	Core map	mitochondrial respiration	2
P51970	NDUFA8	PD	Age	Mitochondrial and ROS metabolism	mitochondrial respiration	2
P52209	PGD	PD	Age	Glycolysis	Core map	2
P52209	PGD	PD	Age	Core map	Core map	2
P53667	LIMK1	PD	Age	Axonal remodeling and CDK5 signaling	intercellular communication	2
P53667	LIMK1	PD	Age	Actin filament organization	intercellular communication	2
P55851	UCP2	PD	Age	Core map	mitochondrial respiration	2
P55851	UCP2	PD	Age	Core map	Core map	2
P56134	ATP5MF	PD	Age	Core map	mitochondrial respiration	2
P56134	ATP5MF	PD	Age	Mitochondrial and ROS metabolism	mitochondrial respiration	2
P56181	NDUFV3	PD	Age	Mitochondrial and ROS metabolism	mitochondrial respiration	2
P56181	NDUFV3	PD	Age	Core map	mitochondrial respiration	2
P56381	ATP5F1E	PD	Age	Core map	mitochondrial respiration	2
P56381	ATP5F1E	PD	Age	Mitochondrial and ROS metabolism	mitochondrial respiration	2
P56385	ATP5ME	PD	Age	Mitochondrial and ROS metabolism	mitochondrial respiration	2
P56385	ATP5ME	PD	Age	Core map	mitochondrial respiration	2
P56556	NDUFA6	PD	Age	Mitochondrial and ROS metabolism	mitochondrial respiration	2
P56556	NDUFA6	PD	Age	Core map	mitochondrial respiration	2
P58005	SESN3	PD	Age	Core map	Core map	2
P58005	SESN3	PD	Age	FOXO3 activity	Core map	2
P60174	TPI1	PD	Age	Core map	Core map	2
P60174	TPI1	PD	Age	Glycolysis	Core map	2
P61604	HSPE1	PD	Age	FOXO3 activity	Core map	2
P61604	HSPE1	PD	Age	Core map	Core map	2
Q00059	TFAM	PD	Age	Core map	Core map	2
Q00059	TFAM	PD	Age	FOXO3 activity	Core map	2
Q01094	E2F1	PD	Age	PI3K AKT signaling	Core map	2
Q01094	E2F1	PD	Age	Core map	Core map	2
Q02221	COX6A2	PD	Age	Core map	mitochondrial respiration	2
Q02221	COX6A2	PD	Age	Mitochondrial and ROS metabolism	mitochondrial respiration	2
Q06055	ATP5MC2	PD	Age	Mitochondrial and ROS metabolism	mitochondrial respiration	2
Q06055	ATP5MC2	PD	Age	Core map	mitochondrial respiration	2
Q06830	PRDX1	PD	Age	Core map	Core map	2
Q06830	PRDX1	PD	Age	Mitochondrial and ROS metabolism	Core map	2
Q10713	PMPCA	PD	Age	Core map	Core map	2
Q10713	PMPCA	PD	Age	PRKN substrates	Core map	2
Q12778	FOXO1	PD	AD	LRRK2 activity	Core map	2
Q12778	FOXO1	PD	AD	Core map	Core map	2
Q12931	TRAP1	PD	Age	Core map	Core map	2
Q12931	TRAP1	PD	Age	Cell death	Core map	2
Q12983	BNIP3	PD	Age	FOXO3 activity	Core map	2
Q12983	BNIP3	PD	Age	Core map	Core map	2
Q13309	SKP2	PD	Age	Glycolysis	Core map	2
Q13309	SKP2	PD	Age	Core map	Core map	2
Q13501	SQSTM1	PD	Age	Core map	Core map	2
Q13501	SQSTM1	PD	Age	PRKN substrates	Core map	2
Q13541	EIF4EBP1	PD	AD	FOXO3 activity	Core map	2
Q13541	EIF4EBP1	PD	AD	PI3K AKT signaling	Core map	2
Q15526	SURF1	PD	Age	Core map	mitochondrial respiration	2
Q15526	SURF1	PD	Age	Core map	Core map	2
Q16611	BAK1	PD	Age	Core map	Core map	2
Q16611	BAK1	PD	Age	Cell death	Core map	2
Q16620	NTRK2	PD	AD	SHH signaling	Core map	2
Q16620	NTRK2	PD	AD	Core map	Core map	2
Q16718	NDUFA5	PD	Age	Core map	mitochondrial respiration	2
Q16718	NDUFA5	PD	Age	Mitochondrial and ROS metabolism	mitochondrial respiration	2
Q16795	NDUFA9	PD	Age	Core map	mitochondrial respiration	2
Q16795	NDUFA9	PD	Age	Mitochondrial and ROS metabolism	mitochondrial respiration	2
Q16875	PFKFB3	PD	Age	Glycolysis	Core map	2
Q16875	PFKFB3	PD	Age	Core map	Core map	2
Q5VTU8	NA	PD	Age	Mitochondrial and ROS metabolism	mitochondrial respiration	2
Q5VTU8	NA	PD	Age	Core map	mitochondrial respiration	2
Q6R327	RICTOR	PD	Age	MTOR AMPK signaling	Core map	2
Q6R327	RICTOR	PD	Age	FOXO3 activity	Core map	2
Q6ZNE5	ATG14	PD	Age	Autophagy	Core map	2
Q6ZNE5	ATG14	PD	Age	Core map	Core map	2
Q7Z4Y8	ATP5MGL	PD	Age	Mitochondrial and ROS metabolism	mitochondrial respiration	2
Q7Z4Y8	ATP5MGL	PD	Age	Core map	mitochondrial respiration	2
Q86Y39	NDUFA11	PD	Age	Mitochondrial and ROS metabolism	mitochondrial respiration	2
Q86Y39	NDUFA11	PD	Age	Core map	mitochondrial respiration	2
Q8IXJ6	SIRT2	PD	Age	Core map	Core map	2
Q8IXJ6	SIRT2	PD	Age	FOXO3 activity	Core map	2
Q8N0Y7	PGAM4	PD	Age	Core map	Core map	2
Q8N0Y7	PGAM4	PD	Age	Glycolysis	Core map	2
Q8NBW4	SLC38A9	PD	Age	PI3K AKT signaling	Core map	2
Q8NBW4	SLC38A9	PD	Age	MTOR AMPK signaling	Core map	2
Q8NEB9	PIK3C3	PD	Age	Autophagy	Core map	2
Q8NEB9	PIK3C3	PD	Age	Core map	Core map	2
Q8TDY2	RB1CC1	PD	Age	Autophagy	Core map	2
Q8TDY2	RB1CC1	PD	Age	Core map	Core map	2
Q92786	PROX1	PD	Age	Core map	Core map	2
Q92786	PROX1	PD	Age	NR2F1 signaling	Core map	2
Q969H0	FBXW7	PD	Age	Core map	Core map	2
Q969H0	FBXW7	PD	Age	Cell death	Core map	2
Q96KJ9	COX4I2	PD	Age	Mitochondrial and ROS metabolism	mitochondrial respiration	2
Q96KJ9	COX4I2	PD	Age	Core map	mitochondrial respiration	2
Q96P20	NLRP3	PD	AD	Core map	Core map	2
Q96P20	NLRP3	PD	AD	Neuroinflammation	Core map	2
Q96PG8	BBC3	PD	Age	FOXO3 activity	Core map	2
Q96PG8	BBC3	PD	Age	Cell death	Core map	2
Q96QK1	VPS35	PD	AD	Core map	Core map	2
Q96QK1	VPS35	PD	AD	Iron metabolism	Core map	2
Q96RR4	CAMKK2	PD	Age	MTOR AMPK signaling	Core map	2
Q96RR4	CAMKK2	PD	Age	Core map	Core map	2
Q99570	PIK3R4	PD	Age	Autophagy	Core map	2
Q99570	PIK3R4	PD	Age	Core map	Core map	2
Q99572	P2RX7	PD	AD	Neuroinflammation	Core map	2
Q99572	P2RX7	PD	AD	Core map	Core map	2
Q99643	SDHC	PD	Age	Mitochondrial and ROS metabolism	Core map	2
Q99643	SDHC	PD	Age	Core map	Core map	2
Q9BSB4	ATG101	PD	Age	Core map	Core map	2
Q9BSB4	ATG101	PD	Age	Autophagy	Core map	2
Q9BXH1	BBC3	PD	Age	Cell death	Core map	2
Q9BXH1	BBC3	PD	Age	FOXO3 activity	Core map	2
Q9BY44	EIF2A	PD	AD	Core map	Core map	2
Q9BY44	EIF2A	PD	AD	PI3K AKT signaling	Core map	2
Q9H0R8	GABARAPL1	PD	Age	FOXO3 activity	Core map	2
Q9H0R8	GABARAPL1	PD	Age	Core map	Core map	2
Q9H492	MAP1LC3A	PD	Age	Core map	Core map	2
Q9H492	MAP1LC3A	PD	Age	FOXO3 activity	Core map	2
Q9HB90	RRAGC	PD	Age	Core map	Core map	2
Q9HB90	RRAGC	PD	Age	MTOR AMPK signaling	Core map	2
Q9HD15	SRA1	PD	AD	Core map	Core map	2
Q9HD15	SRA1	PD	AD	Neuroinflammation	Core map	2
Q9NR96	TLR9	PD	AD	Core map	Core map	2
Q9NR96	TLR9	PD	AD	Neuroinflammation	Core map	2
Q9NX14	NDUFB11	PD	Age	Mitochondrial and ROS metabolism	mitochondrial respiration	2
Q9NX14	NDUFB11	PD	Age	Core map	mitochondrial respiration	2
Q9NXA8	SIRT5	PD	Age	Mitochondrial and ROS metabolism	mitochondrial respiration	2
Q9NXA8	SIRT5	PD	Age	Core map	mitochondrial respiration	2
Q9NZC2	TREM2	PD	AD	Neuroinflammation	Core map	2
Q9NZC2	TREM2	PD	AD	Core map	Core map	2
Q9NZJ5	EIF2AK3	PD	AD	Core map	Core map	2
Q9NZJ5	EIF2AK3	PD	AD	PI3K AKT signaling	Core map	2
Q9P0J0	NDUFA13	PD	Age	Mitochondrial and ROS metabolism	mitochondrial respiration	2
Q9P0J0	NDUFA13	PD	Age	Core map	mitochondrial respiration	2
Q9UBK2	PPARGC1A	PD	Age	Core map	Core map	2
Q9UBK2	PPARGC1A	PD	Age	FOXO3 activity	Core map	2
Q9UDW1	UQCR10	PD	Age	Mitochondrial and ROS metabolism	mitochondrial respiration	2
Q9UDW1	UQCR10	PD	Age	Core map	mitochondrial respiration	2
Q9UGJ0	PRKAG2	PD	Age	MTOR AMPK signaling	Core map	2
Q9UGJ0	PRKAG2	PD	Age	Core map	Core map	2
Q9UI09	NDUFA12	PD	Age	Mitochondrial and ROS metabolism	mitochondrial respiration	2
Q9UI09	NDUFA12	PD	Age	Core map	mitochondrial respiration	2
Q9UII2	ATP5IF1	PD	Age	Core map	mitochondrial respiration	2
Q9UII2	ATP5IF1	PD	Age	Mitochondrial and ROS metabolism	mitochondrial respiration	2
Q9UNE7	STUB1	PD	Age	Core map	Core map	2
Q9UNE7	STUB1	PD	Age	LRRK2 activity	Core map	2
Q9Y276	BCS1L	PD	Age	Core map	mitochondrial respiration	2
Q9Y276	BCS1L	PD	Age	Mitochondrial and ROS metabolism	mitochondrial respiration	2
Q9Y375	NDUFAF1	PD	Age	Mitochondrial and ROS metabolism	mitochondrial respiration	2
Q9Y375	NDUFAF1	PD	Age	Core map	mitochondrial respiration	2
Q9Y6M9	NDUFB9	PD	Age	Mitochondrial and ROS metabolism	mitochondrial respiration	2
Q9Y6M9	NDUFB9	PD	Age	Core map	mitochondrial respiration	2
A6NFY7	SDHAF1	PD	Age	Core map	mitochondrial respiration	1
O00165	HAX1	PD	Age	Core map	Core map	1
O00233	PSMD9	PD	AD	Ubiquitin-proteasome system	Core map	1
O00411	POLRMT	PD	Age	Core map	Core map	1
O00471	EXOC5	PD	Age	Autophagy	Core map	1
O14925	TIMM23	PD	Age	Core map	Core map	1
O14964	HGS	PD	Age	Core map	Core map	1
O15118	NPC1	PD	AD	Neuroinflammation	Core map	1
O15264	MAPK13	PD	AD	Core map	Core map	1
O15519	CFLAR	PD	Age	Core map	Core map	1
O43615	TIMM44	PD	Age	Core map	Core map	1
O43741	PRKAB2	PD	Age	MTOR AMPK signaling	Core map	1
O43819	SCO2	PD	Age	Core map	mitochondrial respiration	1
O60645	EXOC3	PD	Age	Autophagy	Core map	1
O60830	TIMM17B	PD	Age	Core map	Core map	1
O75027	ABCB7	PD	Age	Core map	mitochondrial respiration	1
O75140	DEPDC5	PD	Age	MTOR AMPK signaling	Core map	1
O75197	LRP5	PD	AD	Wnt signaling	Core map	1
O75436	VPS26A	PD	AD	Core map	Core map	1
O75439	PMPCB	PD	Age	Core map	Core map	1
O75444	MAF	PD	Age	Core map	Core map	1
O75460	ERN1	PD	AD	Core map	Core map	1
O75553	DAB1	Age	AD	intercellular communication	Core map	1
O75581	LRP6	PD	AD	Wnt signaling	Core map	1
O75880	SCO1	PD	Age	Core map	mitochondrial respiration	1
O94826	TOMM70	PD	Age	Core map	Core map	1
O95817	BAG3	PD	Age	Core map	Core map	1
O95847	SLC25A27	PD	Age	Core map	mitochondrial respiration	1
O96008	TOMM40	PD	Age	Core map	Core map	1
P00533	EGFR	Age	AD	Core map	Core map	1
P01583	IL1A	PD	Age	NR2F1 signaling	Core map	1
P02794	FTH1	PD	AD	Iron metabolism	Core map	1
P04629	NTRK1	PD	AD	PI3K AKT signaling	Core map	1
P05109	S100A8	Age	AD	intercellular communication	Core map	1
P07900	HSP90AA1	PD	Age	Core map	Core map	1
P08138	NGFR	PD	AD	Axonal remodeling and CDK5 signaling	Core map	1
P09669	COX6C	PD	Age	Core map	Core map	1
P11021	HSPA5	PD	AD	Core map	Core map	1
P11229	CHRM1	PD	AD	Core map	Core map	1
P11234	RALB	PD	Age	Autophagy	Core map	1
P11474	ESRRA	PD	Age	Core map	Core map	1
P12956	XRCC6	PD	Age	Cell death	Core map	1
P14735	IDE	PD	AD	PI3K AKT signaling	Core map	1
P14854	COX6B1	PD	Age	Core map	Core map	1
P15559	NQO1	PD	Age	Core map	Core map	1
P15692	VEGFA	Age	AD	Core map	Core map	1
P17252	PRKCA	PD	Age	SRR signaling	histone modifications	1
P17612	PRKACA	PD	Age	Core map	Core map	1
P17655	CAPN2	PD	AD	Cell death	Core map	1
P17861	XBP1	PD	AD	Core map	Core map	1
P18627	LAG3	PD	AD	Core map	Core map	1
P18850	ATF6	PD	AD	Core map	Core map	1
P19793	RXRA	PD	Age	Core map	intercellular communication	1
P21399	ACO1	PD	AD	Iron metabolism	Core map	1
P22314	UBA1	PD	AD	Ubiquitin-proteasome system	Core map	1
P24864	CCNE1	PD	Age	PRKN substrates	Core map	1
P25490	YY1	PD	Age	Core map	Core map	1
P25685	DNAJB1	PD	Age	Core map	Core map	1
P25686	DNAJB2	PD	Age	Core map	Core map	1
P26358	DNMT1	PD	Age	Core map	Core map	1
P29475	NOS1	PD	AD	NR2F1 signaling	Core map	1
P30048	PRDX3	PD	Age	LRRK2 activity	Core map	1
P30556	AGTR1	PD	Age	Neuroinflammation	intercellular communication	1
P36873	PPP1CC	PD	Age	LRRK2 activity	histone modifications	1
P36956	SREBF1	PD	Age	Core map	Core map	1
P38646	HSPA9	PD	Age	Core map	Core map	1
P41743	PRKCI	PD	AD	Core map	Core map	1
P42575	CASP2	PD	AD	Cell death	Core map	1
P42704	LRPPRC	PD	Age	Core map	mitochondrial respiration	1
P43490	NAMPT	PD	Age	MTOR AMPK signaling	Core map	1
P46734	MAP2K3	PD	AD	Inflammation signaling	Core map	1
P48200	IREB2	PD	AD	Iron metabolism	Core map	1
P48506	GCLC	PD	Age	Core map	Core map	1
P48507	GCLM	PD	Age	Core map	Core map	1
P49768	PSEN1	PD	AD	Core map	Core map	1
P49815	TSC2	PD	Age	MTOR AMPK signaling	Core map	1
P49840	GSK3A	PD	Age	Core map	Core map	1
P50148	GNAQ	PD	AD	Core map	Core map	1
P51812	RPS6KA3	PD	Age	Core map	histone modifications	1
P52564	MAP2K6	PD	AD	Inflammation signaling	Core map	1
P53355	DAPK1	PD	Age	Core map	Core map	1
P53778	MAPK12	PD	AD	Core map	Core map	1
P54619	PRKAG1	PD	Age	MTOR AMPK signaling	Core map	1
P55809	OXCT1	PD	AD	Mitochondrial and ROS metabolism	Core map	1
P55916	UCP3	PD	Age	Core map	mitochondrial respiration	1
P56703	WNT3	PD	Age	Wnt signaling	Core map	1
P56817	BACE1	PD	AD	Core map	Core map	1
P58004	SESN2	PD	Age	MTOR AMPK signaling	Core map	1
P60520	GABARAPL2	PD	AD	Core map	Core map	1
P60568	IL2	PD	Age	Core map	Core map	1
P61764	STXBP1	PD	AD	Core map	Core map	1
P63167	DYNLL1	PD	Age	Core map	Core map	1
P63208	SKP1	PD	AD	Core map	Core map	1
P67870	CSNK2B	PD	Age	Core map	Core map	1
P68400	CSNK2A1	PD	Age	Core map	Core map	1
P78352	DLG4	PD	AD	Core map	Core map	1
P78536	ADAM17	Age	AD	intercellular communication	Core map	1
P98155	VLDLR	Age	AD	intercellular communication	Core map	1
P98170	XIAP	PD	Age	Cell death	Core map	1
Q00987	MDM2	PD	Age	Core map	Core map	1
Q02750	MAP2K1	Age	AD	intercellular communication	Core map	1
Q06546	GABPA	PD	Age	Core map	Core map	1
Q09472	EP300	PD	Age	Core map	Core map	1
Q12887	COX10	PD	Age	Core map	mitochondrial respiration	1
Q12980	NPRL3	PD	Age	MTOR AMPK signaling	Core map	1
Q13554	CAMK2B	PD	AD	Core map	Core map	1
Q13618	CUL3	PD	Age	Core map	Core map	1
Q13794	PMAIP1	PD	Age	Cell death	Core map	1
Q14114	LRP8	Age	AD	intercellular communication	Core map	1
Q14145	KEAP1	PD	Age	Core map	Core map	1
Q14573	ITPR3	PD	Age	Core map	Core map	1
Q14643	ITPR1	PD	Age	Core map	Core map	1
Q15139	PRKD1	PD	Age	Core map	Core map	1
Q15388	TOMM20	PD	Age	Core map	Core map	1
Q15413	RYR3	PD	AD	Core map	Core map	1
Q15843	NEDD8	PD	AD	Core map	Core map	1
Q16543	CDC37	PD	Age	Core map	Core map	1
Q16656	NRF1	PD	Age	Core map	Core map	1
Q16665	HIF1A	PD	Age	Core map	Core map	1
Q330K2	NDUFAF6	PD	Age	Core map	mitochondrial respiration	1
Q3ZCQ8	TIMM50	PD	Age	Core map	Core map	1
Q53S33	BOLA3	PD	Age	Core map	mitochondrial respiration	1
Q5TEU4	NDUFAF5	PD	Age	Core map	mitochondrial respiration	1
Q5VZM2	RRAGB	PD	Age	MTOR AMPK signaling	Core map	1
Q6IAA8	LAMTOR1	PD	Age	MTOR AMPK signaling	Core map	1
Q6UXS9	CASP12	Age	AD	Core map	Core map	1
Q7KZI7	MARK2	PD	Age	Core map	Core map	1
Q7KZN9	COX15	PD	Age	Core map	mitochondrial respiration	1
Q7L523	RRAGA	PD	Age	MTOR AMPK signaling	Core map	1
Q8IYI6	EXOC8	PD	Age	Autophagy	Core map	1
Q8N122	RPTOR	PD	Age	MTOR AMPK signaling	Core map	1
Q8N183	NDUFAF2	PD	Age	Core map	mitochondrial respiration	1
Q8N4H5	TOMM5	PD	Age	Core map	Core map	1
Q8N5C8	TAB3	PD	Age	Core map	Core map	1
Q8N5M1	ATPAF2	PD	Age	Core map	mitochondrial respiration	1
Q8TAG9	EXOC6	PD	Age	Autophagy	Core map	1
Q8TB37	NUBPL	PD	Age	Core map	mitochondrial respiration	1
Q8TB45	DEPTOR	PD	Age	MTOR AMPK signaling	Core map	1
Q8WTW4	NPRL2	PD	Age	MTOR AMPK signaling	Core map	1
Q8WVM0	TFB1M	PD	Age	Core map	Core map	1
Q92574	TSC1	PD	Age	MTOR AMPK signaling	Core map	1
Q92622	RUBCN	PD	Age	Core map	Core map	1
Q92793	CREBBP	PD	Age	Core map	Core map	1
Q92830	KAT2A	PD	Age	Core map	Core map	1
Q92934	BAD	PD	AD	Cell death	Core map	1
Q96A65	EXOC4	PD	Age	Autophagy	Core map	1
Q96B49	TOMM6	PD	Age	Core map	Core map	1
Q96CU9	FOXRED1	PD	Age	Core map	mitochondrial respiration	1
Q96GC9	VMP1	PD	Age	Core map	Core map	1
Q96HR8	NAF1	PD	Age	Core map	Core map	1
Q96HS1	PGAM5	PD	Age	Core map	Core map	1
Q96I36	COX14	PD	Age	Core map	mitochondrial respiration	1
Q96KP1	EXOC2	PD	Age	Autophagy	Core map	1
Q99595	TIMM17A	PD	Age	Core map	Core map	1
Q99608	NDN	PD	Age	Core map	Core map	1
Q99933	BAG1	PD	Age	Core map	Core map	1
Q9BSH4	TACO1	PD	Age	Core map	mitochondrial respiration	1
Q9BU61	NDUFAF3	PD	Age	Core map	mitochondrial respiration	1
Q9BUB7	TMEM70	PD	Age	Core map	mitochondrial respiration	1
Q9BVC4	MLST8	PD	Age	MTOR AMPK signaling	Core map	1
Q9C0C7	AMBRA1	PD	Age	Core map	Core map	1
Q9GZQ8	MAP1LC3B	PD	Age	Core map	Core map	1
Q9H078	CLPB	PD	Age	Core map	Core map	1
Q9H300	PARL	PD	Age	Core map	Core map	1
Q9H5Q4	TFB2M	PD	Age	Core map	Core map	1
Q9H845	ACAD9	PD	Age	Core map	mitochondrial respiration	1
Q9HBF4	ZFYVE1	PD	Age	Core map	Core map	1
Q9NP59	SLC40A1	PD	AD	Iron metabolism	Core map	1
Q9NQL2	RRAGD	PD	Age	MTOR AMPK signaling	Core map	1
Q9NR28	DIABLO	PD	Age	Cell death	Core map	1
Q9NRR5	UBQLN4	PD	Age	Core map	Core map	1
Q9NS69	TOMM22	PD	Age	Core map	Core map	1
Q9NS82	SLC7A10	PD	AD	SRR signaling	Core map	1
Q9NV70	EXOC1	PD	Age	Autophagy	Core map	1
Q9NWW6	NMRK1	PD	Age	MTOR AMPK signaling	Core map	1
Q9NYJ8	TAB2	PD	Age	Core map	Core map	1
Q9NYY8	FASTKD2	PD	Age	Core map	mitochondrial respiration	1
Q9P032	NDUFAF4	PD	Age	Core map	mitochondrial respiration	1
Q9P0J1	PDP1	PD	AD	Mitochondrial and ROS metabolism	Core map	1
Q9P0U1	TOMM7	PD	Age	Core map	Core map	1
Q9UBQ0	VPS29	PD	AD	Core map	Core map	1
Q9UGI9	PRKAG3	PD	Age	MTOR AMPK signaling	Core map	1
Q9UHA4	LAMTOR3	PD	Age	MTOR AMPK signaling	Core map	1
Q9UHD9	UBQLN2	PD	Age	Core map	Core map	1
Q9UJU2	LEF1	Age	AD	Core map	Core map	1
Q9UJY1	HSPB8	PD	Age	Core map	Core map	1
Q9UL15	BAG5	PD	Age	Core map	Core map	1
Q9UMS0	NFU1	PD	Age	Core map	mitochondrial respiration	1
Q9UMX0	UBQLN1	PD	Age	Core map	Core map	1
Q9UNN5	FAF1	PD	Age	Core map	Core map	1
Q9UP38	FZD1	PD	Age	Wnt signaling	Core map	1
Q9UPT5	EXOC7	PD	Age	Autophagy	Core map	1
Q9Y2Q5	LAMTOR2	PD	Age	MTOR AMPK signaling	Core map	1
Q9Y2W7	KCNIP3	PD	AD	Core map	Core map	1
Q9Y478	PRKAB1	PD	Age	MTOR AMPK signaling	Core map	1
Q9Y4P1	ATG4B	PD	Age	Core map	Core map	1
Q9Y4P8	WIPI2	PD	Age	Core map	Core map	1
Q9Y618	NCOR2	PD	AD	Core map	Core map	1
Q9Y6K9	IKBKG	PD	Age	Inflammation signaling	Core map	1

## Sheet: Comparison of map reactions
Reactions similar across Parkinson's map (PD), Ageing map (Age) and AlzPathway (AD). Columns C anf D mention diagrams where these proteins appear, columns E and F specify reaction identifiers.
Column G contains similarity measure calculated for this reaction pair. Columns H and I indicate the number of compared UniProt ids in each reaction.
map_a	map_b	diagram_a	diagram_b	diagram_a_rid	diagram_b_rid	similarity	nb_elements_in_ra	nb_elements_in_rb
PD	Age	4932	128	214327	45935	1	7	14
PD	Age	4932	128	214327	46102	1	7	20
PD	Age	4932	128	214352	46121	0.8	4	8
PD	Age	4932	128	214352	46450	0.8	4	4
PD	Age	4932	128	214352	46547	1	5	10
PD	Age	4932	128	214383	46102	0.72	4	18
PD	Age	4932	128	214417	46012	1	3	6
PD	Age	4932	128	214437	46159	1	8	20
PD	Age	4932	128	214476	45986	1	3	6
PD	Age	4932	128	214508	46546	1	3	6
PD	Age	4932	128	214532	45934	0.75	6	12
PD	Age	4932	128	214532	46148	1	8	16
PD	Age	4932	128	214532	46505	1	8	16
PD	Age	4932	128	214532	46526	1	8	16
PD	Age	4932	128	214603	46305	1	3	6
PD	Age	4932	128	214632	46206	1	3	6
PD	Age	4932	128	214633	46483	1	3	6
PD	Age	4932	128	214661	46203	1	5	10
PD	Age	4932	128	214668	46098	1	3	6
PD	Age	4932	128	214823	45991	1	4	8
PD	Age	4932	128	214823	46171	1	4	4
PD	Age	4932	128	214834	46157	0.769230769230769	4	10
PD	Age	4932	128	214834	46495	0.75	3	4
PD	Age	4932	128	214886	46089	1	3	6
PD	Age	4932	128	214977	46554	1	6	12
PD	Age	4932	128	215032	45791	0.714285714285714	4	5
PD	Age	4932	128	215032	46158	1	4	3
PD	Age	4932	128	215032	46362	1	4	8
PD	Age	4932	128	215032	46524	0.75	4	3
PD	Age	4932	128	215057	46097	1	3	8
PD	Age	4932	128	215057	46204	1	3	6
PD	Age	4932	128	215087	46025	1	3	5
PD	Age	4932	128	215108	46376	1	3	6
PD	Age	4932	128	215111	46537	1	3	6
PD	Age	4932	128	215146	45934	0.75	6	12
PD	Age	4932	128	215146	46148	1	8	16
PD	Age	4932	128	215146	46505	1	8	16
PD	Age	4932	128	215146	46526	1	8	16
PD	Age	4932	128	215150	45934	1	6	12
PD	Age	4932	128	215150	46148	0.75	6	12
PD	Age	4932	128	215150	46505	0.75	6	12
PD	Age	4932	128	215150	46526	0.75	6	12
PD	Age	4932	128	215151	46072	1	3	6
PD	Age	4932	128	215166	46001	1	3	6
PD	Age	4932	128	215166	46315	1	3	6
PD	Age	4932	128	215188	45912	0.727272727272727	8	10
PD	Age	4932	128	215188	46231	0.909090909090909	10	20
PD	Age	4932	128	215305	46157	0.769230769230769	5	10
PD	Age	4932	128	215305	46495	0.8	4	4
PD	Age	4932	128	215361	45846	1	4	8
PD	Age	4932	128	215361	46216	1	4	4
PD	Age	4932	128	215378	46409	1	10	20
PD	Age	4932	128	215382	45908	1	3	6
PD	Age	4932	128	215394	46326	1	3	6
PD	Age	4932	128	215415	45860	1	3	6
PD	Age	4932	128	215433	46127	1	3	6
PD	Age	4932	128	215434	45873	1	4	4
PD	Age	4932	128	215451	46096	1	3	6
PD	Age	4932	128	215478	45873	1	4	4
PD	Age	4932	128	215495	46487	1	3	5
PD	Age	4932	128	215516	46540	1	13	30
PD	Age	4932	128	215538	46267	1	3	6
PD	Age	4932	128	215635	45791	0.714285714285714	4	5
PD	Age	4932	128	215635	46158	1	4	3
PD	Age	4932	128	215635	46362	1	4	8
PD	Age	4932	128	215635	46524	0.75	4	3
PD	Age	4932	128	215668	46146	1	7	14
PD	Age	4932	128	215676	46023	1	3	6
PD	Age	4932	128	215676	46423	1	3	6
PD	Age	4932	128	215678	45835	1	4	8
PD	Age	4932	128	215703	46455	1	3	6
PD	Age	4932	128	215747	45915	1	8	8
PD	Age	4932	128	215747	46208	0.888888888888889	8	16
PD	Age	4932	128	215747	46448	1	8	16
PD	Age	4932	128	215747	46549	1	8	8
PD	Age	4932	128	215749	45791	0.714285714285714	5	5
PD	Age	4932	128	215749	46158	1	5	3
PD	Age	4932	128	215749	46362	1	5	8
PD	Age	4932	128	215749	46524	0.75	5	3
PD	Age	4932	128	215815	46099	1	3	6
PD	Age	4932	128	215907	45993	1	4	8
PD	Age	4932	128	215907	46133	1	4	8
PD	Age	4932	128	215907	46302	1	4	4
PD	Age	4932	128	215907	46415	1	4	8
PD	Age	4932	128	215921	46239	1	3	6
PD	Age	4932	128	215978	46319	1	3	6
PD	Age	4932	128	216050	46543	1	3	6
PD	Age	4932	128	216056	45996	1	3	6
PD	Age	4932	128	216069	46190	1	3	5
PD	Age	4932	128	216084	45993	1	4	8
PD	Age	4932	128	216084	46133	1	4	8
PD	Age	4932	128	216084	46302	1	4	4
PD	Age	4932	128	216084	46415	1	4	8
PD	Age	4932	128	216108	46038	1	3	5
PD	Age	4932	128	216114	45915	1	4	8
PD	Age	4932	128	216114	46208	0.888888888888889	4	16
PD	Age	4932	128	216114	46448	1	4	16
PD	Age	4932	128	216114	46549	1	4	8
PD	Age	4932	128	216135	45825	1	3	6
PD	Age	4932	128	216159	45992	1	3	6
PD	Age	4932	128	216191	46007	1	4	12
PD	Age	4932	128	216191	46432	1	4	12
PD	Age	4932	128	214674	46118	1	6	12
PD	Age	4932	128	214692	45960	0.75	6	6
PD	Age	4932	128	214692	46490	1	8	16
PD	Age	4932	128	214692	46519	0.75	6	12
PD	Age	4932	128	214280	45946	1	4	8
PD	Age	4932	128	214280	46478	0.8	4	4
PD	Age	4932	128	214281	46555	0.7	7	14
PD	Age	4932	128	214287	45840	1	4	4
PD	Age	4932	128	214287	45961	1	4	4
PD	Age	4932	128	214321	45949	1	3	6
PD	Age	4932	128	214363	46177	1	3	5
PD	Age	4932	128	214376	45960	1	6	6
PD	Age	4932	128	214376	46490	0.75	6	12
PD	Age	4932	128	214376	46519	1	6	12
PD	Age	4932	128	214384	46399	1	3	6
PD	Age	4932	128	214390	46248	1	3	6
PD	Age	4932	128	214404	45799	1	3	6
PD	Age	4932	128	214410	45912	1	5	10
PD	Age	4932	128	214410	46231	0.8	5	16
PD	Age	4932	128	214445	45881	1	3	6
PD	Age	4932	128	214450	45785	0.75	3	4
PD	Age	4932	128	214450	46097	1	4	8
PD	Age	4932	128	214450	46204	1	4	6
PD	Age	4932	128	214477	46023	1	3	6
PD	Age	4932	128	214477	46423	1	3	6
PD	Age	4932	128	214669	46469	1	3	6
PD	Age	4932	128	214682	46550	1	4	7
PD	Age	4932	128	214690	45997	1	3	6
PD	Age	4932	128	214751	45915	1	4	8
PD	Age	4932	128	214751	46208	0.888888888888889	4	16
PD	Age	4932	128	214751	46448	1	4	16
PD	Age	4932	128	214751	46549	1	4	8
PD	Age	4932	128	214800	46361	1	8	18
PD	Age	4932	128	214809	46155	1	3	6
PD	Age	4932	128	214866	46075	1	6	12
PD	Age	4932	128	214931	46032	1	4	8
PD	Age	4932	128	214931	46487	0.8	4	4
PD	Age	4932	128	214942	45915	0.888888888888889	8	8
PD	Age	4932	128	214942	46208	1	9	18
PD	Age	4932	128	214942	46448	0.888888888888889	8	16
PD	Age	4932	128	214942	46549	0.888888888888889	8	8
PD	Age	4932	128	214985	45894	1	4	4
PD	Age	4932	128	214986	46536	1	3	6
PD	Age	4932	128	215017	45843	1	4	8
PD	Age	4932	128	215069	46170	1	3	6
PD	Age	4932	128	215091	46116	1	4	8
PD	Age	4932	128	215122	46185	1	3	6
PD	Age	4932	128	215159	46317	1	3	6
PD	Age	4932	128	215165	45899	1	3	6
PD	Age	4932	128	215186	46495	0.8	4	4
PD	Age	4932	128	215291	46478	1	3	5
PD	Age	4932	128	215299	45999	0.75	3	4
PD	Age	4932	128	215299	46330	1	4	8
PD	Age	4932	128	215331	45962	1	3	6
PD	Age	4932	128	215363	46001	1	3	6
PD	Age	4932	128	215363	46315	1	3	6
PD	Age	4932	128	215379	46431	1	3	6
PD	Age	4932	128	215435	45993	1	4	8
PD	Age	4932	128	215435	46133	1	4	8
PD	Age	4932	128	215435	46302	1	4	4
PD	Age	4932	128	215435	46415	1	4	8
PD	Age	4932	128	215471	46361	1	9	18
PD	Age	4932	128	215494	46017	1	3	6
PD	Age	4932	128	215514	45990	1	3	6
PD	Age	4932	128	215528	46338	1	3	6
PD	Age	4932	128	215552	46434	1	3	6
PD	Age	4932	128	215554	45824	1	4	4
PD	Age	4932	128	215554	45858	1	4	4
PD	Age	4932	128	215554	46031	1	4	8
PD	Age	4932	128	215602	46502	1	8	16
PD	Age	4932	128	215611	46082	1	3	6
PD	Age	4932	128	215754	45792	1	9	20
PD	Age	4932	128	215754	46102	0.7	7	18
PD	Age	4932	128	215754	46540	0.733333333333333	9	22
PD	Age	4932	128	215760	46240	1	3	6
PD	Age	4932	128	215797	46386	1	3	6
PD	Age	4932	128	215814	46530	1	8	16
PD	Age	4932	128	215853	46419	1	3	5
PD	Age	4932	128	215858	46532	1	3	6
PD	Age	4932	128	215899	45827	1	3	6
PD	Age	4932	128	215909	45934	0.75	6	12
PD	Age	4932	128	215909	46148	1	8	16
PD	Age	4932	128	215909	46505	1	8	16
PD	Age	4932	128	215909	46526	1	8	16
PD	Age	4932	128	215943	46435	1	3	6
PD	Age	4932	128	215961	46121	1	4	8
PD	Age	4932	128	215961	46450	1	4	4
PD	Age	4932	128	215961	46547	0.8	4	8
PD	Age	4932	128	215986	46348	1	3	6
PD	Age	4932	128	216041	46499	1	3	6
PD	Age	4932	128	216062	45969	0.833333333333333	5	10
PD	Age	4932	128	216072	46007	1	4	12
PD	Age	4932	128	216072	46432	1	4	12
PD	Age	4932	128	216074	46091	1	3	6
PD	Age	4932	128	216107	45936	1	3	6
PD	Age	4932	128	216116	46291	1	4	8
PD	Age	4932	128	216118	46121	0.75	3	8
PD	Age	4932	128	216118	46450	0.75	3	4
PD	Age	4932	128	216163	45894	1	4	4
PD	Age	4932	128	216166	46361	0.916666666666667	11	18
PD	Age	4932	128	216199	45935	1	10	14
PD	Age	4932	128	216199	46102	1	10	20
PD	Age	4932	128	214426	46303	1	6	8
PD	Age	4932	128	215024	46433	1	6	12
PD	Age	4932	128	216127	46105	1	6	12
PD	Age	4932	129	214651	45473	1	40	80
PD	Age	4932	129	215089	45465	1	46	92
PD	Age	4932	129	215089	45474	0.807017543859649	46	92
PD	Age	4932	129	215120	45459	1	3	5
PD	Age	4932	129	215304	45465	1	46	92
PD	Age	4932	129	215304	45474	0.807017543859649	46	92
PD	Age	4932	129	215525	45467	1	20	22
PD	Age	4932	129	215755	45463	1	17	34
PD	Age	4932	129	214324	45461	0.846153846153846	11	22
PD	Age	4932	129	214717	45465	1	46	92
PD	Age	4932	129	214717	45474	0.807017543859649	46	92
PD	Age	4932	129	215213	45465	1	46	92
PD	Age	4932	129	215213	45474	0.807017543859649	46	92
PD	Age	4932	129	215257	45461	0.875	14	26
PD	Age	4932	129	215402	45469	1	45	72
PD	Age	4932	129	215442	45468	1	3	6
PD	Age	4932	129	215477	45465	0.978723404255319	46	92
PD	Age	4932	129	215477	45474	0.789846957820082	46	92
PD	Age	4932	129	215517	45463	0.827205882352941	15	30
PD	Age	4932	129	215744	45465	0.958333333333333	46	92
PD	Age	4932	129	215744	45474	0.773391812865497	46	92
PD	Age	4932	129	216053	45461	0.846153846153846	11	22
PD	Age	4932	130	214848	45478	1	3	3
PD	Age	4932	130	215848	45583	1	3	3
PD	Age	4932	130	215848	45612	1	3	3
PD	Age	4933	128	211893	46209	1	3	3
PD	Age	4933	128	211969	45840	1	4	4
PD	Age	4933	128	211969	45961	1	4	4
PD	Age	4933	128	212035	46480	1	3	3
PD	Age	4933	128	212127	46026	0.75	6	3
PD	Age	4933	128	212156	46174	1	3	3
PD	Age	4933	128	212291	45840	1	4	4
PD	Age	4933	128	212291	45961	1	4	4
PD	Age	4934	128	212334	46427	1	4	4
PD	Age	4934	128	212339	45876	0.8	4	8
PD	Age	4934	128	212343	46427	1	4	4
PD	Age	4934	128	212346	46134	0.833333333333333	5	5
PD	Age	4934	128	212367	46427	1	4	4
PD	Age	4934	128	212395	46558	0.75	3	6
PD	Age	4935	129	212429	45465	0.978723404255319	46	92
PD	Age	4935	129	212429	45474	0.789846957820082	46	92
PD	Age	4935	129	212433	45467	1	20	22
PD	Age	4935	129	212438	45461	0.846153846153846	11	22
PD	Age	4935	129	212442	45459	1	3	5
PD	Age	4935	129	212448	45465	1	46	92
PD	Age	4935	129	212448	45474	0.807017543859649	46	92
PD	Age	4935	129	212485	45465	1	46	92
PD	Age	4935	129	212485	45474	0.807017543859649	46	92
PD	Age	4935	129	212568	45465	0.958333333333333	46	92
PD	Age	4935	129	212568	45474	0.773391812865497	46	92
PD	Age	4935	129	212571	45468	1	3	6
PD	Age	4935	129	212584	45461	0.875	14	26
PD	Age	4935	129	212591	45463	1	17	34
PD	Age	4936	128	212609	45925	1	4	8
PD	Age	4936	128	212609	46188	1	4	4
PD	Age	4938	128	212692	46227	1	3	3
PD	Age	4938	128	212694	45904	1	3	4
PD	Age	4938	128	212704	46000	0.8	4	4
PD	Age	4939	128	212755	45790	1	16	32
PD	Age	4939	128	212755	45978	1	16	30
PD	Age	4939	128	212757	45790	1	15	32
PD	Age	4939	128	212757	45978	1	15	30
PD	Age	4939	128	212758	46424	1	24	48
PD	Age	4942	128	212877	46185	1	3	6
PD	Age	4944	128	213063	46444	0.714285714285714	5	3
PD	Age	4944	128	213064	46521	0.75	3	5
PD	Age	4944	128	213069	46550	0.714285714285714	5	7
PD	Age	4944	128	213071	45952	1	10	5
PD	Age	4944	128	213075	45952	1	6	5
PD	Age	4944	128	213105	46377	0.714285714285714	5	3
PD	Age	4944	128	213123	45952	0.8	4	4
PD	Age	4945	128	213173	46258	1	3	6
PD	Age	4945	128	213174	45955	1	7	14
PD	Age	4945	128	213174	46037	1	7	14
PD	Age	4945	128	213174	46070	0.875	7	28
PD	Age	4945	128	213174	46374	1	7	14
PD	Age	4945	128	213174	46441	1	7	14
PD	Age	4945	128	213174	46525	0.777777777777778	7	14
PD	Age	4945	128	213176	45967	0.833333333333333	15	30
PD	Age	4945	128	213180	46192	1	7	14
PD	Age	4945	128	213181	45955	0.777777777777778	7	14
PD	Age	4945	128	213181	46037	0.777777777777778	7	14
PD	Age	4945	128	213181	46374	0.777777777777778	7	14
PD	Age	4945	128	213181	46441	0.777777777777778	7	14
PD	Age	4945	128	213181	46525	1	9	18
PD	Age	4945	128	213182	45955	0.875	7	14
PD	Age	4945	128	213182	46037	0.875	7	14
PD	Age	4945	128	213182	46070	0.765625	7	28
PD	Age	4945	128	213182	46374	0.875	7	14
PD	Age	4945	128	213182	46441	0.875	7	14
PD	Age	4945	128	213186	45955	1	7	14
PD	Age	4945	128	213186	46037	1	7	14
PD	Age	4945	128	213186	46070	0.875	7	28
PD	Age	4945	128	213186	46374	1	7	14
PD	Age	4945	128	213186	46441	1	7	14
PD	Age	4945	128	213186	46525	0.777777777777778	7	14
PD	Age	4945	128	213188	45955	1	7	14
PD	Age	4945	128	213188	46037	1	7	14
PD	Age	4945	128	213188	46070	0.875	7	28
PD	Age	4945	128	213188	46374	1	7	14
PD	Age	4945	128	213188	46441	1	7	14
PD	Age	4945	128	213188	46525	0.777777777777778	7	14
PD	Age	4945	128	213194	46258	1	3	6
PD	Age	4945	128	213196	45955	1	7	14
PD	Age	4945	128	213196	46037	1	7	14
PD	Age	4945	128	213196	46070	0.875	7	28
PD	Age	4945	128	213196	46374	1	7	14
PD	Age	4945	128	213196	46441	1	7	14
PD	Age	4945	128	213196	46525	0.777777777777778	7	14
PD	Age	4945	128	213197	45955	0.875	14	14
PD	Age	4945	128	213197	46037	0.875	14	14
PD	Age	4945	128	213197	46070	1	16	32
PD	Age	4945	128	213197	46374	0.875	14	14
PD	Age	4945	128	213197	46441	0.875	14	14
PD	Age	4945	128	213202	46245	1	3	5
PD	Age	4945	128	213206	46287	1	4	8
PD	Age	4945	128	213215	46468	0.896551724137931	26	54
PD	Age	4945	128	213217	45955	1	7	14
PD	Age	4945	128	213217	46037	1	7	14
PD	Age	4945	128	213217	46070	0.875	7	28
PD	Age	4945	128	213217	46374	1	7	14
PD	Age	4945	128	213217	46441	1	7	14
PD	Age	4945	128	213217	46525	0.777777777777778	7	14
PD	Age	4945	128	213218	45783	0.833333333333333	5	10
PD	Age	4946	128	213225	46488	1	9	9
PD	Age	4946	128	213231	46087	0.857142857142857	6	6
PD	Age	4946	128	213231	46548	1	6	6
PD	Age	4946	128	213237	46087	0.857142857142857	6	6
PD	Age	4946	128	213237	46548	1	6	6
PD	Age	4946	128	213242	46173	1	7	8
PD	Age	4946	128	213245	46173	0.75	6	6
PD	Age	4946	128	213246	46087	1	7	7
PD	Age	4946	128	213246	46548	0.857142857142857	6	6
PD	Age	4946	128	213247	46521	0.75	3	5
PD	Age	4947	128	213285	46075	1	6	12
PD	AD	4932	16006	214443	586173	0.75	4	6
PD	AD	4932	16006	214522	586335	1	3	8
PD	AD	4932	16006	215041	585822	1	3	4
PD	AD	4932	16006	216027	585822	1	3	4
PD	AD	4932	16006	214674	586281	1	6	12
PD	AD	4932	16006	214287	586161	1	4	6
PD	AD	4932	16006	214287	586315	1	4	3
PD	AD	4932	16006	214287	586489	1	4	3
PD	AD	4932	16006	214482	585822	1	6	4
PD	AD	4932	16006	215017	585808	1	4	8
PD	AD	4932	16006	215848	585741	0.857142857142857	3	6
PD	AD	4932	16006	216029	585822	1	3	4
PD	AD	4932	16006	216127	585778	1	6	12
PD	AD	4933	16006	211908	585804	0.727272727272727	8	12
PD	AD	4933	16006	211908	586012	0.727272727272727	8	12
PD	AD	4933	16006	211940	585822	1	3	4
PD	AD	4933	16006	211969	586161	1	4	6
PD	AD	4933	16006	211969	586315	1	4	3
PD	AD	4933	16006	211969	586489	1	4	3
PD	AD	4933	16006	211979	585822	1	3	4
PD	AD	4933	16006	212089	585822	1	6	4
PD	AD	4933	16006	212117	585822	1	3	4
PD	AD	4933	16006	212291	585825	0.75	3	4
PD	AD	4933	16006	212291	586161	1	4	6
PD	AD	4933	16006	212291	586315	1	4	3
PD	AD	4933	16006	212291	586489	1	4	3
PD	AD	4933	16006	212302	585822	1	3	4
PD	AD	4933	16006	212309	585822	1	3	4
PD	AD	4933	16006	212324	585825	1	4	4
PD	AD	4933	16006	212325	585822	1	3	4
PD	AD	4943	16006	212984	586061	1	4	8
PD	AD	4943	16006	213009	585667	0.75	3	4
PD	AD	4944	16006	213093	585638	0.8	4	6
PD	AD	4944	16006	213098	585955	0.8	4	6
PD	AD	4944	16006	213123	586219	1	4	5
PD	AD	4944	16006	213126	585828	1	3	4
PD	AD	4944	16006	213136	585718	0.8	4	6
PD	AD	4944	16006	213153	585797	0.857142857142857	3	6
PD	AD	4946	16006	213231	585939	0.8	6	8
PD	AD	4946	16006	213231	586083	1	6	10
PD	AD	4946	16006	213237	585939	0.8	6	8
PD	AD	4946	16006	213237	586083	1	6	10
PD	AD	4946	16006	213246	586083	0.857142857142857	6	10
Age	AD	128	16006	45810	585633	0.714285714285714	5	14
Age	AD	128	16006	45810	585753	0.714285714285714	5	24
Age	AD	128	16006	45840	586161	1	4	6
Age	AD	128	16006	45840	586315	1	4	3
Age	AD	128	16006	45840	586489	1	4	3
Age	AD	128	16006	45843	585808	1	8	8
Age	AD	128	16006	45952	586219	0.8	4	5
Age	AD	128	16006	45961	586161	1	4	6
Age	AD	128	16006	45961	586315	1	4	3
Age	AD	128	16006	45961	586489	1	4	3
Age	AD	128	16006	46087	586083	0.857142857142857	6	10
Age	AD	128	16006	46183	586534	0.777777777777778	4	7
Age	AD	128	16006	46190	585999	0.8	4	4
Age	AD	128	16006	46245	585963	0.8	4	4
Age	AD	128	16006	46350	585765	1	4	8
Age	AD	128	16006	46350	585784	1	4	4
Age	AD	128	16006	46548	585939	0.8	6	8
Age	AD	128	16006	46548	586083	1	6	10
Age	AD	128	16006	46105	585778	1	12	12
Age	AD	128	16006	46118	586281	1	12	12
Age	AD	130	16006	45510	585813	1	3	3
Age	AD	130	16006	45510	585901	1	3	3
Age	AD	130	16006	45510	586113	1	3	5
Age	AD	130	16006	45510	586193	1	3	6
Age	AD	130	16006	45510	586331	1	3	6
Age	AD	130	16006	45510	586481	1	3	5
Age	AD	130	16006	45521	585813	1	4	3
Age	AD	130	16006	45521	585901	1	4	3
Age	AD	130	16006	45521	586113	1	4	5
Age	AD	130	16006	45521	586193	1	4	6
Age	AD	130	16006	45521	586331	1	4	6
Age	AD	130	16006	45521	586481	1	4	5
Age	AD	130	16006	45583	585741	0.857142857142857	3	6
Age	AD	130	16006	45612	585741	0.857142857142857	3	6
